# Supplementary material for: Intracellular bacteria are common and taxonomically diverse in cultured and in hospite algal endosymbionts of coral reefs
Source: ISME J. 2021 Feb 8;15(7):2028–42. doi: 10.1038/s41396-021-00902-4 (PMC8245515; doi:10.1038/s41396-021-00902-4)
Supplement: Supplementary file 2 — Dataset S1 [file 41396_2021_902_MOESM2_ESM.xlsx]

## Sheet: Culture data base 
Culture ID	Accession number	Host	Host ITS Type	Host species	Host culture ID	Top Blast Hit	% Ident	Domain	Phylum	Class	Order	Family	Genus	Species	Sequence	Media	Storage Room	Storage Container	Form	Elevation	Margin	Surface	Texture	Colour	Opacity
MMSF_3201	MT840521	Symbiodiniaceae	G3	Gerakladium sp.	SCF097.01	Erythrobacter flavus	99.87	Bacteria	Proteobacteria	Alphaproteobacteria	Sphingomonadales	Erythrobacteraceae	Erythrobacter	flavus	GTTAGCGCACCGCCTTCGGGTGAATCCAACTCCCATGGTGTGACGGGCGGTGTGTACAAGGCCTGGGAACGTATTCACCGCGGCATGCTGATCCGCGATTACTAGCGATTCCGCCTTCATGCTCTCGAGTTGCAGAGAACAATCCGAACTGAGACATCTTTTGGAGATTAGCTAACCCTCGCGGGATCGCTGCTCACTGTAGATGCCATTGTAGCACGTGTGTAGCCCAGCCTGTAAGGGCCATGAGGACTTGACGTCATCCCCACCTTCCTCCGGCTTATCACCGGCAGTTTCCTTAAAGTGCCCAACTGAATGATGGCAACTAAGGACGAGGGTTGCGCTCGTTGCGGGACTTAACCCAACATCTCACGACACGAGCTGACGACAGCCATGCAGCAC…	Marine Agar			circular	raised	entire	shiny	moist	cream	opaque
MMSF_3202	MT840522	Symbiodiniaceae	G3	Gerakladium sp.	SCF097.01	Erythrobacter flavus	99.87	Bacteria	Proteobacteria	Alphaproteobacteria	Sphingomonadales	Erythrobacteraceae	Erythrobacter	flavus	GCGCACCGCCTTCGGGTGAATCCAACTCCCATGGTGTGACGGGCGGTGTGTACAAGGCCTGGGAACGTATTCACCGCGGCATGCTGATCCGCGATTACTAGCGATTCCGCCTTCATGCTCTCGAGTTGCAGAGAACAATCCGAACTGAGACATCTTTTGGAGATTAGCTAACCCTCGCGGGATCGCTGCTCACTGTAGATGCCATTGTAGCACGTGTGTAGCCCAGCCTGTAAGGGCCATGAGGACTTGACGTCATCCCCACCTTCCTCCGGCTTATCACCGGCAGTTTCCTTAAAGTGCCCAACTGAATGATGGCAACTAAGGACGAGGGTTGCGCTCGTTGCGGGACTTAACCCAACATCTCACGACACGAGCTGACGACAGCCATGCAGCACCTGT…	Marine Agar			circular	flat	entire	shiny	moist	yellow	opaque
MMSF_3203	MT840523	Symbiodiniaceae	G3	Gerakladium sp.	SCF097.01	Alteromonas marina	99.73	Bacteria	Proteobacteria	Gammaproteobacteria	Alteromonadales	Alteromonadaceae	Alteromonas	marina	TTCTTTTGCATCCCACTCCCATGGTGTGACGGGCGGTGTGTACAAGGCCCGGGAACGTATTCACCGCAGTATTCTGACCTGCGATTACTAGCGATTCCGACTTCATGGAGTCGAGTTGCAGACTCCAATCCGGACTACGACATTCTTTAAGGGGTCCGCTCCACATCACTGTCTCGCTTCCCTCTGTAAATGCCATTGTAGCACGTGTGTAGCCCTACACGTAAGGGCCATGATGACTTGACGTCGTCCCCACCTTCCTCCGGTTTGTCACCGGCAGTCTCCTTAGAGTGCCCAACTTAAGGCTGGCAACTAAGGACAAGGGTTGCGCTCGTTGCGGGACTTAACCCAACATCTCACGACACGAGCTGACGACAGCCATGCAGCACCTGTGTCTGAGTT…	Marine Agar			circular	raised	entire	shiny	moist	cream	opaque
MMSF_3204	MT840524	Symbiodiniaceae	G3	Gerakladium sp.	SCF097.01	Oricola cellulosilytica	98.53	Bacteria	Proteobacteria	Alphaproteobacteria	Rhizobiales	Phyllobacteriaceae	Oricola	cellulosilytica	TGCGGTTAGCGCATCGCCTTCGGGTAGAACCAACTCCCATGGTGTGACGGGCGGTGTGTACAAGGCCCGGGAACGTATTCACCGTGGCATGCTGATCCACGATTACTAGCGATTCCAACTTCATGCACCCGAGTTGCAGAGTGCAATCCGAACTGAGATGGCTTTTGGAGATTAGCTCGACCTTGCGATCTCGCTGCCCACTGTCACCACCATTGTAGCACGTGTGTAGCCCAGCCCGTAAGGGCCATGAGGACTTGACGTCATCCCCACCTTCCTCTCGGCTTATCACCGGCAGTCCCCTTAGAGTGCCCAACTGAATGCTGGCAACTAAGGGCGAGGGTTGCGCTCGTTGCGGGACTTAACCCAACATCTCACGACACGAGCTGACGACAGCCATGC…	Marine Agar			circular	raised	entire	shiny	moist	pink	translucent
MMSF_3207	MT840525	Symbiodiniaceae	G3	Gerakladium sp.	SCF097.01	Bacillus safensis	100	Bacteria	Firmicutes	Bacilli	Bacillales	Bacillaceae	Bacillus	safensis	GTTACCTCACCGACTTCGGGTGTTGCAAACTCTCGTGGTGTGACGGGCGGTGTGTACAAGGCCCGGGAACGTATTCACCGCGGCATGCTGATCCGCGATTACTAGCGATTCCAGCTTCACGCAGTCGAGTTGCAGACTGCGATCCGAACTGAGAACAGATTTATGGGATTGGCTAAACCTTGCGGTCTTGCAGCCCTTTGTTCTGTCCATTGTAGCACGTGTGTAGCCCAGGTCATAAGGGGCATGATGATTTGACGTCATCCCCACCTTCCTCCGGTTTGTCACCGGCAGTCACCTTAGAGTGCCCAACTGAATGCTGGCAACTAAGATCAAGGGTTGCGCTCGTTGCGGGACTTAACCCAACATCTCACGACACGAGCTGACGACAACCATGCACCA…	Marine Agar			circular	raised	entire	shiny	moist	beige	opaque
MMSF_3210	MT840526	Symbiodiniaceae	G3	Gerakladium sp.	SCF097.01	Winogradskyella poriferorum	100	Bacteria	Bacteroidetes	Flavobacteriia	Flavobacteriales	Flavobacteriaceae	Winogradskyella	poriferorum	TGCGGTGACGGACTTCAGGCACTCCCAGCTTCCATGGCTTGACGGGCGGTGTGTACAAGGCCCGGGAACGTATTCACCGCATCATGGCTGATATGCGATTACTAGCGATTCCAGCTTCACGGAGTCGAGTTGCAGACTCCGATCCGAACTGTGATAGGGTTTATAGATTCGCTCCTTCTCGCGAAGTGGCTGCTCTCTGTCCCTACCATTGTAGCACGTGTGTAGCCCAGGACGTAAGGGCCGTGATGATTTGACGTCATCCCCACCTTCCTCACGGTTTGCACCGGCAGTCTTGCTAGAGTTCCCGACATTACTCGCTGGCAACTAACAACAGGGGTTGCGCTCGTTATAGGACTTAACCTGACACCTCACGGCACGAGCTGACGACAACCATGCAGC…	Marine Agar			circular	raised	entire	shiny	creamy	light yellow	translucent
MMSF_3247	MT840527	Symbiodiniaceae	A3c	Symbiodinium tridacnidorum	CS-73	Roseibium sediminis	97.95	Bacteria	Proteobacteria	Alphaproteobacteria	Rhodobacterales	Rhodobacteraceae	Roseibium	sediminis	CGCACTGCCTTCGGGTAAACCCAACTCCCATGGTGTGACGGGCGGTGTGTACAAGGCCCGGGAACGTATTCACCGCGTCATGCTGTTACGCGATTACTAGCGATTCCAACTTCATGCTCTCGAGTTGCAGAGAACAATCCGAACTGAGACGGCTTTTTGAGATTAGCTCCCCCTCGCGGGTTCGCTGCCCATTGTCACCGCCATTGTAGCACGTGTGTAGCCCAGCCCGTAAGGGCCATGAGGACTTGACGTCATCCCCACCTTCCTCTCGGCTTATCACCGGCAGTCCCCCTAGAGTGCCCAACTAAATGCTGGCAACTAAGGGCGAGGGTTGCGCTCGTTGCGGGACTTAACCCAACATCTCACGACACGAGCTGACGACAGCCATGCAGCACCTGT…	Marine Agar			circular	raised	entire	shiny	moist	pink - orange centre	opaque
MMSF_3249	MT840528	Symbiodiniaceae	A3c	Symbiodinium tridacnidorum	CS-73	Labrenzia alexandrii	99.83	Bacteria	Proteobacteria	Alphaproteobacteria	Rhodobacterales	Rhodobacteraceae	Labrenzia	alexandrii	TGCTGTTACGCGATTACTAGCGATTCCAACTTCATGCTCTCGAGTTGCAGAGAACAATCCGAACTGAGACGGCTTTTTGAGATTAGCTCCCCCTCGCGGGTTCGCTGCCCATTGTCACCGCCATTGTAGCACGTGTGTAGCCCAGCCCGTAAGGGCCATGAGGACTTGACGTCATCCCCACCTTCCTCTCGGCTTATCACCGGCAGTCCCCCTAGAGTGCCCAACTAAATGCTGGCAACTAAGGGCGAGGGTTGCGCTCGTTGCGGGACTTAACCCAACATCTCACGACACGAGCTGACGACAGCCATGCAGCACCTGTCCTGGCGTCCCCGAAGGGAACCATCCGTCTCCGAATGTAGCACCAAATGTCAAGGGCTGGTAAGGTTCTGCGCGTTGCTT…	Marine Agar			circular	raised	entire	shiny	moist	pink - orange centre	opaque
MMSF_3250	MT840529	Symbiodiniaceae	A3c	Symbiodinium tridacnidorum	CS-73	Muricauda aquimarina	100	Bacteria	Bacteroidetes	Flavobacteriia	Flavobacteriales	Flavobacteriaceae	Muricauda	aquimarina	GCTTGACGGGCGGTGTGTACAAGGCCCGGGAACGTATTCACCGGATCATGGCTGATATCCGATTACTAGCGATTCCAGCTTCACGGGGTCGAGTTGCAGACCCCGATCCGAACTGTGACCGGTTTTGTAGATCCGCGCCCCCTTGCGGGGTGGCTTCCCTCTGTACCGGCCATTGTAGCACGTGTGTAGCCCAGGACGTAAGGGCCGTGATGATTTGACGTCGTCCCCACCTTCCTCACGGTTTGCACCGGCAGTCCCGTTAGAGTCCCCATCTTGACATGCTGGCAACTAACGGTAGGGGTTGCGCTCGTTATAGGACTTAACCTGACACCTCACGGCACGAGCTGACGACAACCATGCAGCACCTTGCAGGCGGTCCGAAGAAAGGGGTATCTCTAC…	Marine Agar			irregular	flat	entire	shiny	moist	orange	opaque
MMSF_3254	MT840530	Symbiodiniaceae	A3c	Symbiodinium tridacnidorum	CS-73	Roseibium sediminis	98.51	Bacteria	Proteobacteria	Alphaproteobacteria	Rhodobacterales	Rhodobacteraceae	Roseibium	sediminis	TACGGTTAGCGCACTGCCTTCGGGTAAACCCAACTCCCATGGTGTGACGGGCGGTGTGTACAAGGCCCGGGAACGTATTCACCGCGTCATGCTGTTACGCGATTACTAGCGATTCCAACTTCATGCTCTCGAGTTGCAGAGAACAATCCGAACTGAGACGGCTTTTTGAGATTAGCTCCCCCTCGCGGGTTCGCTGCCCATTGTCACCGCCATTGTAGCACGTGTGTAGCCCAGCCCGTAAGGGCCATGAGGACTTGACGTCATCCCCACCTTCCTCTCGGCTTATCACCGGCAGTCCCCCTAGAGTGCCCAACTAAATGCTGGCAACTAAGGGCGAGGGTTGCGCTCGTTGCGGGACTTAACCCAACATCTCACGACACGAGCTGACGACAGCCATGC…	Marine Agar			circular	raised	entire	shiny	moist	pink - orange centre	opaque
MMSF_3256	MT840531	Symbiodiniaceae	A3c	Symbiodinium tridacnidorum	CS-73	Muricauda aquimarina	100	Bacteria	Bacteroidetes	Flavobacteriia	Flavobacteriales	Flavobacteriaceae	Muricauda	aquimarina	AGGACTCACGATTTGCCTAGGCCGCTCCTCCTCGGTGACGGACTTTCAGGCACTCCCCGGCTTCCCATGGCTTGACGGGCGGTGTGTACAAGGCCCGGGAACGTATTCACCGGATCATGGCTGATATCCGATTACTAGCGATTCCAGCTTCACGGGGTCGAGTTGCAGACCCCGATCCGAACTGTGACCGGTTTTGTAGATCCGCGCCCCCTTGCGGGGTGGCTTCCCTCTGTACCGGCCATTGTAGCACGTGTGTAGCCCAGGACGTAAGGGCCGTGATGATTTGACGTCGTCCCCACCTTCCTCACGGTTTGCACCGGCAGTCCCGTTAGAGTCCCCATCTTGACATGCTGGCAACTAACGGTAGGGGTTGCGCTCGTTATAGGACTTAACCTGACA…	Marine Agar			filamentous	flat	entire	shiny	moist	orange	opaque
MMSF_3261	MT840532	Symbiodiniaceae	A3c	Symbiodinium tridacnidorum	CS-73	Muricauda aquimarina	99.73	Bacteria	Bacteroidetes	Flavobacteriia	Flavobacteriales	Flavobacteriaceae	Muricauda	aquimarina	CTCCTCTCGGTGACGGACTTCAGGCACTCCCGGCTTCCATGGCTTGACGGGCGGTGTGTACAAGGCCCGGGAACGTATTCACCGGATCATGGCTGATATCCGATTACTAGCGATTCCAGCTTCACGGGGTCGAGTTGCAGACCCCGATCCGAACTGTGACCGGTTTTGTAGATCCGCGCCCCCTTGCGGGGTGGCTTCCCTCTGTACCGGCCATTGTAGCACGTGTGTAGCCCAGGACGTAAGGGCCGTGATGATTTGACGTCGTCCCCACCTTCCTCACGGTTTGCACCGGCAGTCCCGTTAGAGTCCCCATCTTGACATGCTGGCAACTAACGGTAGGGGTTGCGCTCGTTATAGGACTTAACCTGACACCTCACGGCACGAGCTGACGACAACCAT…	Marine Agar			filamentous	flat	entire	shiny	moist	orange	opaque
MMSF_3263	MT840533	Symbiodiniaceae	A3c	Symbiodinium tridacnidorum	CS-73	Stappia stellulata	99.76	Bacteria	Proteobacteria	Alphaproteobacteria	Rhodobacterales	Rhodobacteraceae	Stappia	stellulata	GCCAGGTTAGCGCACCACCTTCGGGTAAAGCCAACTCCCATGGTGTGACGGGCGGTGTGTACAAGGCCCGGGAACGTATTCACCGCGTCATGCTGTTACGCGATTACTAGCGATTCCAACTTCATGCTCTCGAGTTGCAGAGAACAATCCGAACTGAGACGGTTTTTAAAGATTAGCTCCGGGTCGCCCCTTCGCTGCCCATTGTCACCGCCATTGTAGCACGTGTGTAGCCCAGCCCGTAAGGGCCATGAGGACTTGACGTCATCCCCACCTTCCTCTCGGCTTATCACCGGCAGTCCCCCTAGAGTGCCCAACTTAATGCTGGCAACTAAGGGCGAGGGTTGCGCTCGTTGCGGGACTTAACCCAACATCTCACGACACGAGCTGACGACAGCCATG…	Marine Agar			circular	flat	entire	shiny	creamy	white	opaque
MMSF_3265	MT840534	Symbiodiniaceae	A3c	Symbiodinium tridacnidorum	CS-73	Muricauda aquimarina	100	Bacteria	Bacteroidetes	Flavobacteriia	Flavobacteriales	Flavobacteriaceae	Muricauda	aquimarina	TGTGTACAAGGCCCGGGAACGTATTCACCGGATCATGGCTGATATCCGATTACTAGCGATTCCAGCTTCACGGGGTCGAGTTGCAGACCCCGATCCGAACTGTGACCGGTTTTGTAGATCCGCGCCCCCTTGCGGGGTGGCTTCCCTCTGTACCGGCCATTGTAGCACGTGTGTAGCCCAGGACGTAAGGGCCGTGATGATTTGACGTCGTCCCCACCTTCCTCACGGTTTGCACCGGCAGTCCCGTTAGAGTCCCCATCTTGACATGCTGGCAACTAACGGTAGGGGTTGCGCTCGTTATAGGACTTAACCTGACACCTCACGGCACGAGCTGACGACAACCATGCAGCACCTTGCAGGCGGTCCGAAGAAAGGGGTATCTCTACCCCATGCAGCCTG…	R2A agar			circular	flat	entire	shiny	moist	orange	opaque
MMSF_3266	MT840535	Symbiodiniaceae	A3c	Symbiodinium tridacnidorum	CS-73	Roseibium sediminis	97.79	Bacteria	Proteobacteria	Alphaproteobacteria	Rhodobacterales	Rhodobacteraceae	Roseibium	sediminis	TACGGTTAGCGCACTGCCTTCGGGTAAACCCAACTCCCATGGTGTGACGGGCGGTGTGTACAAGGCCCGGGAACGTATTCACCGCGTCATGCTGTTACGCGATTACTAGCGATTCCAACTTCATGCTCTCGAGTTGCAGAGAACAATCCGAACTGAGACGGCTTTTTGAGATTAGCTCCCCCTCGCGGGTTCGCTGCCCATTGTCACCGCCATTGTAGCACGTGTGTAGCCCAGCCCGTAAGGGCCATGAGGACTTGACGTCATCCCCACCTTCCTCTCGGCTTATCACCGGCAGTCCCCCTAGAGTGCCCAACTAAATGCTGGCAACTAAGGGCGAGGGTTGCGCTCGTTGCGGGACTTAACCCAACATCTCACGACACGAGCTGACGACAGCCATGC…	R2A agar			circular	flat	entire	shiny	moist	white -pink centre	opaque
MMSF_3267	MT840536	Symbiodiniaceae	A3c	Symbiodinium tridacnidorum	CS-73	Roseovarius indicus	97.18	Bacteria	Proteobacteria	Alphaproteobacteria	Rhodobacterales	Rhodobacteraceae	Roseovarius	indicus	GCGCACCGTCTTCGGGTAAACCCAACTCCCATGGTGTGACGGGCGGTGTGTACAAGGCCCGGGAACGTATTCACCGCAGCATGCTGTTCTGCGATTACTAGCGATTCCGACTTCATGCCGTCGAGTTGCAGACGACAATCCGAACTGAGATGCCTTTTGGGGATTAACCCACTGTAGGCACCATTGTAGCACGTGTGTAGCCCAACCCGTAAGGGCCATGAGGACTTGACGTCATCCACACCTTCCTCCCGCTTATCACGGGCAGTTCCCCTAGAGTGCCCAGCCGAACTGCTGGCAACTAAGGGTGTGGGTTGCGCTCGTTGCCGGACTTAACCGAACATCTCACGACACGAGCTGACGACAGCCATGCAGCACCTGTCACTGATCCAGCCGAACTGA…	R2A Agar			circular	flat	entire	shiny	creamy	white	opaque
MMSF_3268	MT840537	Symbiodiniaceae	A3c	Symbiodinium tridacnidorum	CS-73	Muricauda aquimarina	100	Bacteria	Bacteroidetes	Flavobacteriia	Flavobacteriales	Flavobacteriaceae	Muricauda	aquimarina	TGGCTTGACGGGCGGTGTGTACAAGGCCCGGGAACGTATTCACCGGATCATGGCTGATATCCGATTACTAGCGATTCCAGCTTCACGGGGTCGAGTTGCAGACCCCGATCCGAACTGTGACCGGTTTTGTAGATCCGCGCCCCCTTGCGGGGTGGCTTCCCTCTGTACCGGCCATTGTAGCACGTGTGTAGCCCAGGACGTAAGGGCCGTGATGATTTGACGTCGTCCCCACCTTCCTCACGGTTTGCACCGGCAGTCCCGTTAGAGTCCCCATCTTGACATGCTGGCAACTAACGGTAGGGGTTGCGCTCGTTATAGGACTTAACCTGACACCTCACGGCACGAGCTGACGACAACCATGCAGCACCTTGCAGGCGGTCCGAAGAAAGGGGTATCTCT…	R2A Agar			circular	flat	entire	shiny	moist	orange	opaque
MMSF_3269	MT840538	Symbiodiniaceae	A3c	Symbiodinium tridacnidorum	CS-73	Roseovarius nubinhibens	97.61	Bacteria	Proteobacteria	Alphaproteobacteria	Rhodobacterales	Rhodobacteraceae	Roseovarius	nubinhibens	TGAGATGTCTTTTTGAGATTAACTCTCTGTAGACACCATTGTAGCACGTGTGTAGCCCAACCCGTAAGGGCCATGAGGACTTGACGTCATCCACACCTTCCTCCCGCTTATCACGGGCAGTTTCCATAGAGTGCCCAGCCGAACTGCTGGCAACTAGGGATGTGGGTTGCGCTCGTTGCCGGACTTAACCGAACATCTCACGACACGAGCTGACGACAGCCATGCAGCACCTGTCACTGATCCAGCCGAACTGAAGGAAAGTGTCTCCACTAACCGCGATCAGGATGTCAAGGGTTGGTAAGGTTCTGCGCGTTGCTTCGAATTAAACCACATGCTCCACCGCTTGTGCGGGCCCCCGTCAATTCCTTTGAGTTTTAATCTTGCGACCGTACTCCCCAG…	R2A agar			circular	flat	undulate	shiny	moist	orange -white spread	opaque
MMSF_3272	MT840539	Symbiodiniaceae	A3c	Symbiodinium tridacnidorum	CS-73	Roseibium sediminis	97.88	Bacteria	Proteobacteria	Alphaproteobacteria	Rhodobacterales	Rhodobacteraceae	Roseibium	sediminis	CGGTTAGCGCACTGCCTTCGGGTAAACCCAACTCCCATGGTGTGACGGGCGGTGTGTACAAGGCCCGGGAACGTATTCACCGCGTCATGCTGTTACGCGATTACTAGCGATTCCAACTTCATGCTCTCGAGTTGCAGAGAACAATCCGAACTGAGACGGCTTTTTGAGATTAGCTCCCCCTCGCGGGTTCGCTGCCCATTGTCACCGCCATTGTAGCACGTGTGTAGCCCAGCCCGTAAGGGCCATGAGGACTTGACGTCATCCCCACCTTCCTCTCGGCTTATCACCGGCAGTCCCCCTAGAGTGCCCAACTAAATGCTGGCAACTAAGGGCGAGGGTTGCGCTCGTTGCGGGACTTAACCCAACATCTCACGACACGAGCTGACGACAGCCATGCAG…	R2A agar			circular	flat	entire	shiny	moist	white - pink centre	opaque
MMSF_3273	MT840540	Symbiodiniaceae	A3c	Symbiodinium tridacnidorum	CS-73	Muricauda aquimarina	100	Bacteria	Bacteroidetes	Flavobacteriia	Flavobacteriales	Flavobacteriaceae	Muricauda	aquimarina	TCAGGCACTCCCGGCTTCCATGGCTTGACGGGCGGTGTGTACAAGGCCCGGGAACGTATTCACCGGATCATGGCTGATATCCGATTACTAGCGATTCCAGCTTCACGGGGTCGAGTTGCAGACCCCGATCCGAACTGTGACCGGTTTTGTAGATCCGCGCCCCCTTGCGGGGTGGCTTCCCTCTGTACCGGCCATTGTAGCACGTGTGTAGCCCAGGACGTAAGGGCCGTGATGATTTGACGTCGTCCCCACCTTCCTCACGGTTTGCACCGGCAGTCCCGTTAGAGTCCCCATCTTGACATGCTGGCAACTAACGGTAGGGGTTGCGCTCGTTATAGGACTTAACCTGACACCTCACGGCACGAGCTGACGACAACCATGCAGCACCTTGCAGGCGGT…	R2A Agar			circular	flat	entire	shiny	moist	orange	opaque
MMSF_3274	MT840541	Symbiodiniaceae	A3c	Symbiodinium tridacnidorum	CS-73	Roseovarius atlanticus	99.46	Bacteria	Proteobacteria	Alphaproteobacteria	Rhodobacterales	Rhodobacteraceae	Roseovarius	atlanticus	TGGTGTGACGGGCGGTGTGTACAAGGCCCGGGAACGTATTCACCGCGTCATGCTGTTACGCGATTACTAGCGATTCCGACTTCATGCCGTCGAGTTGCAGACGACAATCCGAACTGAGATGGTTTTTAGGGATTAACCCTCTGTTACCACCATTGTAGCACGTGTGTAGCCCAACCCGTAAGGGCCATGAGGACTTGACGTCATCCACACCTTCCTCCCGCTTATCACGGGCAGTTTCCATAGAGTGCCCAGCCGAACTGCTGGCAACTAGGGATGTGGGTTGCGCTCGTTGCCGGACTTAACCGAACATCTCACGACACGAGCTGACGACAGCCATGCAGCACCTGTCACTGATCCAGCCGAACTGAAGGAATCTCTCTCGAGAAACCGCGATCAGGA…	R2A Agar			circular	flat	entire	shiny	moist	white - pink centre	opaque
MMSF_3275	MT840542	Symbiodiniaceae	A3c	Symbiodinium tridacnidorum	CS-73	Oceanicaulis sp.	98.64	Bacteria	Proteobacteria	Alphaproteobacteria	Rhodobacterales	Hyphomonadaceae	Oceanicaulis		GCGCAGCGTCGTCGGGTAGAACCAACTCCCATGGTGTGACGGGCGGTGTGTACAAGGCCCGGGAACGTATTCACCGTGGCATGCTGATCCACGATTACTAGCGATTCCGACTTCATGGGGTCGAGTTGCAGACCCCAATTCGAACTGAGACGGTTTTTAGAGATTAACTCACTGTCACCGCCATTGTAGCACGTGTGTAGCCCTGCGCGTAAGGGCCATGATGACTTGACGTCATCCCCACCTTCCTCCGGTTTGACACCGGCAGTCCCGTTAGAGTGCCCACCCAAACGTGCTGGCAACTAACGGCGAGGGTTGCGCTCGTTGCGGGACTTAACCCAACATCTCACGACACGAGCTGACGACAGCCATGCAGCACCTGTCACTGATCCAGCCGAACTG…	R2A agar			circular	flat	entire	shiny	moist	dark pink	opaque
MMSF_3276	MT840543	Symbiodiniaceae	A3c	Symbiodinium tridacnidorum	CS-73	Labrenzia alexandrii	98.84	Bacteria	Proteobacteria	Alphaproteobacteria	Rhodobacterales	Rhodobacteraceae	Labrenzia	alexandrii	TGACGGGCGGTGTGTACAAGGCCCGGGAACGTATTCACCGCGTCATGCTGTTACGCGATTACTAGCGATTCCAACTTCATGCTCTCGAGTTGCAGAGAACAATCCGAACTGAGACGGCTTTTTGAGATTAGCTCCCCCTCGCGGGTTCGCTGCCCATTGTCACCGCCATTGTAGCACGTGTGTAGCCCAGCCCGTAAGGGCCATGAGGACTTGACGTCATCCCCACCTTCCTCTCGGCTTATCACCGGCAGTCCCCCTAGAGTGCCCAACTAAATGCTGGCAACTAAGGGCGAGGGTTGCGCTCGTTGCGGGACTTAACCCAACATCTCACGACACGAGCTGACGACAGCCATGCAGCACCTGTCCTGGCGTCCCCGAAGGGAACCATCCGTCTCCGAA…	R2A agar			circular	flat	entire	shiny	moist	white - pink centre	opaque
MMSF_3277	MT840544	Symbiodiniaceae	A3c	Symbiodinium tridacnidorum	CS-73	Muricauda aquimarina	100	Bacteria	Bacteroidetes	Flavobacteriia	Flavobacteriales	Flavobacteriaceae	Muricauda	aquimarina	TGGCTTGACGGGCGGTGTGTACAAGGCCCGGGAACGTATTCACCGGATCATGGCTGATATCCGATTACTAGCGATTCCAGCTTCACGGGGTCGAGTTGCAGACCCCGATCCGAACTGTGACCGGTTTTGTAGATCCGCGCCCCCTTGCGGGGTGGCTTCCCTCTGTACCGGCCATTGTAGCACGTGTGTAGCCCAGGACGTAAGGGCCGTGATGATTTGACGTCGTCCCCACCTTCCTCACGGTTTGCACCGGCAGTCCCGTTAGAGTCCCCATCTTGACATGCTGGCAACTAACGGTAGGGGTTGCGCTCGTTATAGGACTTAACCTGACACCTCACGGCACGAGCTGACGACAACCATGCAGCACCTTGCAGGCGGTCCGAAGAAAGGGGTATCTCT…	R2A Agar			circular	flat	entire	shiny	moist	orange	opaque
MMSF_3278	MT840545	Symbiodiniaceae	A3c	Symbiodinium tridacnidorum	CS-73	Roseivivax marinus	100	Bacteria	Proteobacteria	Alphaproteobacteria	Rhodobacterales	Rhodobacteraceae	Roseivivax	atlanticus	AACGTATTCACCGCGGCATGCTGTTCCGCGATTACTAGCGATTCCGACTTCATGCCCTCGAGTTGCAGAGGACAATCCGAACTGAGACGGCTTTTGGGGATTAACCCACTGTCACCGCCATTGTAGCACGTGTGTAGCCCAACCCGTAAGGGCCATGAGGACTTGACGTCATCCACACCTTCCTCCCGCTTATCACGGGCAGTTCCCCTAGAGTGCCCAGCCGAACTGCTGGCAACTAAGGGTGTGGGTTGCGCTCGTTGCCGGACTTAACCGAACATCTCACGACACGAGCTGACGACAGCCATGCAGCACCTGTCACTCGGTCACCGAAGTGAAAGACCCATCTCTGGGACGATCCGAGGATGTCAAGGGTTGGTAAGGTTCTGCGCGTTGCTTCGA…	R2A Agar			circular	raised	entire	shiny	moist	dark pink	opaque
MMSF_3279	MT840546	Symbiodiniaceae	A3c	Symbiodinium tridacnidorum	CS-73	Roseovarius atlanticus	99.37	Bacteria	Proteobacteria	Alphaproteobacteria	Rhodobacterales	Rhodobacteraceae	Roseovarius	atlanticus	CGAACAGGTCGGCGCACCGTCTTCGGGTAAACCCAACTCCCATGGTGTGACGGGCGGTGTGTACAAGGCCCGGGAACGTATTCACCGCGTCATGCTGTTACGCGATTACTAGCGATTCCGACTTCATGCCGTCGAGTTGCAGACGACAATCCGAACTGAGATGGTTTTTAGGGATTAACCCTCTGTTACCACCATTGTAGCACGTGTGTAGCCCAACCCGTAAGGGCCATGAGGACTTGACGTCATCCACACCTTCCTCCCGCTTATCACGGGCAGTTTCCATAGAGTGCCCAGCCGAACTGCTGGCAACTAGGGATGTGGGTTGCGCTCGTTGCCGGACTTAACCGAACATCTCACGACACGAGCTGACGACAGCCATGCAGCACCTGTCACTGATCC…	R2A Agar			circular	raised	entire	shiny	moist	white	opaque
MMSF_3281	MT840547	Symbiodiniaceae	C1	Cladocopium goreaui	SCF055-01.10	Roseovarius nubinhibens	97.46	Bacteria	Proteobacteria	Alphaproteobacteria	Rhodobacterales	Rhodobacteraceae	Roseovarius	nubinhibens	TGACGGGCGGTGTGTACAAGGCCCGGGAACGTATTCACCGCGTCATGCTGTTACGCGATTACTAGCGATTCCGACTTCATGGGGTCGAGTTGCAGACCCCAATCCGAACTGAGATGTCTTTTTGAGATTAACTCTCTGTAGACACCATTGTAGCACGTGTGTAGCCCAACCCGTAAGGGCCATGAGGACTTGACGTCATCCACACCTTCCTCCCGCTTATCACGGGCAGTTTCCATAGAGTGCCCAGCCGAACTGCTGGCAACTAGGGATGTGGGTTGCGCTCGTTGCCGGACTTAACCGAACATCTCACGACACGAGCTGACGACAGCCATGCAGCACCTGTCACTGATCCAGCCGAACTGAAGGAAAGTGTCTCCACTAACCGCGATCAGGATGTCA…	Marine Agar			circular	umbonate	entire	shiny	moist	pink	opaque
MMSF_3283	MT840548	Symbiodiniaceae	C1	Cladocopium goreaui	SCF055-01.10	Bacillus sp.	100	Bacteria	Firmicutes	Bacilli	Bacillales	Bacillaceae	Bacillus		GCGGCATGCTGATCCGCGATTACTAGCGATTCCAGCTTCATGTAGGCGAGTTGCAGCCTACAATCCGAACTGAGAACGGTTTTATGAGATTAGCTCCACCTCGCGGTCTTGCAGCTCTTTGTACCGTCCATTGTAGCACGTGTGTAGCCCAGGTCATAAGGGGCATGATGATTTGACGTCATCCCCACCTTCCTCCGGTTTGTCACCGGCAGTCACCTTAGAGTGCCCAACTTAATGATGGCAACTAAGATCAAGGGTTGCGCTCGTTGCGGGACTTAACCCAACATCTCACGACACGAGCTGACGACAACCATGCACCACCTGTCACTCTGCTCCCGAAGGAGAAGCCCTATCTCTAGGGTTTTCAGAGGATGTCAAGACCTGGTAAGGTTCTTCGCG…	Marine Agar			circular	raised	entire	shiny	moist	yellow	opaque
MMSF_3286	MT840549	Symbiodiniaceae	C1	Cladocopium goreaui	SCF055-01.10	Bacillus sp.	100	Bacteria	Firmicutes	Bacilli	Bacillales	Bacillaceae	Bacillus		CCGACTTCGGGTGTTACAAACTCTCGTGGTGTGACGGGCGGTGTGTACAAGGCCCGGGAACGTATTCACCGCGGCATGCTGATCCGCGATTACTAGCGATTCCAGCTTCATGTAGGCGAGTTGCAGCCTACAATCCGAACTGAGAACGGTTTTATGAGATTAGCTCCACCTCGCGGTCTTGCAGCTCTTTGTACCGTCCATTGTAGCACGTGTGTAGCCCAGGTCATAAGGGGCATGATGATTTGACGTCATCCCCACCTTCCTCCGGTTTGTCACCGGCAGTCACCTTAGAGTGCCCAACTTAATGATGGCAACTAAGATCAAGGGTTGCGCTCGTTGCGGGACTTAACCCAACATCTCACGACACGAGCTGACGACAACCATGCACCACCTGTCACT…	Marine Agar			circular	flat	undulate	wrinkled	moist	yellow	opaque
MMSF_3287	MT840550	Symbiodiniaceae	C1	Cladocopium goreaui	SCF055-01.10	Labrenzia alexandrii	99.47	Bacteria	Proteobacteria	Alphaproteobacteria	Rhodobacterales	Rhodobacteraceae	Labrenzia	alexandrii	GTCATGCTGTTACGCGATTACTAGCGATTCCAACTTCATGCTCTCGAGTTGCAGAGAACAATCCGAACTGAGACGGCTTTTTGAGATTAGCTCCCCCTCGCGGGTTCGCTGCCCATTGTCACCGCCATTGTAGCACGTGTGTAGCCCAGCCCGTAAGGGCCATGAGGACTTGACGTCATCCCCACCTTCCTCTCGGCTTATCACCGGCAGTCCCCCTAGAGTGCCCAACTAAATGCTGGCAACTAAGGGCGAGGGTTGCGCTCGTTGCGGGACTTAACCCAACATCTCACGACACGAGCTGACGACAGCCATGCAGCACCTGTCCTGGCGTCCCCGAAGGGAACCATCCGTCTCCGAATGTAGCACCAAATGTCAAGGGCTGGTAAGGTTCTGCGCGTT…	Marine Agar			circular	umbonate	entire	shiny	moist	pink	opaque
MMSF_3290	MT840551	Symbiodiniaceae	C1	Cladocopium goreaui	SCF055-01.10	Bacillus sp.	100	Bacteria	Firmicutes	Bacilli	Bacillales	Bacillaceae	Bacillus		GGCATGCTGATCCGCGATTACTAGCGATTCCAGCTTCATGTAGGCGAGTTGCAGCCTACAATCCGAACTGAGAACGGTTTTATGAGATTAGCTCCACCTCGCGGTCTTGCAGCTCTTTGTACCGTCCATTGTAGCACGTGTGTAGCCCAGGTCATAAGGGGCATGATGATTTGACGTCATCCCCACCTTCCTCCGGTTTGTCACCGGCAGTCACCTTAGAGTGCCCAACTTAATGATGGCAACTAAGATCAAGGGTTGCGCTCGTTGCGGGACTTAACCCAACATCTCACGACACGAGCTGACGACAACCATGCACCACCTGTCACTCTGCTCCCGAAGGAGAAGCCCTATCTCTAGGGTTTTCAGAGGATGTCAAGACCTGGTAAGGTTCTTCGCGTT…	Marine Agar			circular	flat	undulate	wrinkled	moist	yellow	opaque
MMSF_3291	MT840552	Symbiodiniaceae	C1	Cladocopium goreaui	SCF055-01.10	Oceanobacillus kimchii	100	Bacteria	Firmicutes	Bacilli	Bacillales	Bacillaceae	Oceanicaulis	kimchii	GTTACCTCACCGACTTCGGGTGTTACCAACTCTCGTGGTGTGACGGGCGGTGTGTACAAGGCCCGGGAACGTATTCACCGCGGCATGCTGATCCGCGATTACTAGCGATTCCGGCTTCATGTAGGCGAGTTGCAGCCTACAATCCGAACTGAGAATGGTTTTGTGGGATTTGCTTGACCTCGCGGGTTCGCTTCCCTTTGTTCCATCCATTGTAGCACGTGTGTAGCCCAGGTCATAAGGGGCATGATGATTTGACGTCGTCCCCACCTTCCTCCGGTTTGTCACCGGCAGTCACCTTAGAGTGCCCAACTGAATGCTGGCAACTAAGATCAAGGGTTGCGCTCGTTGCGGGACTTAACCCAACATCTCACGACACGAGCTGACGACAACCATGCACCA…	Marine Agar			circular	umbonate	entire	shiny	moist	white	opaque
MMSF_3293	MT840553	Symbiodiniaceae	C1	Cladocopium goreaui	SCF055-01.10	Labrenzia alexandrii	99.84	Bacteria	Proteobacteria	Alphaproteobacteria	Rhodobacterales	Rhodobacteraceae	Labrenzia	alexandrii	GTTACGCGATTACTAGCGATTCCAACTTCATGCTCTCGAGTTGCAGAGAACAATCCGAACTGAGACGGCTTTTTGAGATTAGCTCCCCCTCGCGGGTTCGCTGCCCATTGTCACCGCCATTGTAGCACGTGTGTAGCCCAGCCCGTAAGGGCCATGAGGACTTGACGTCATCCCCACCTTCCTCTCGGCTTATCACCGGCAGTCCCCCTAGAGTGCCCAACTAAATGCTGGCAACTAAGGGCGAGGGTTGCGCTCGTTGCGGGACTTAACCCAACATCTCACGACACGAGCTGACGACAGCCATGCAGCACCTGTCCTGGCGTCCCCGAAGGGAACCATCCGTCTCCGAATGTAGCACCAAATGTCAAGGGCTGGTAAGGTTCTGCGCGTTGCTTCGAA…	Marine Agar			circular	umbonate	entire	shiny	moist	pink	opaque
MMSF_3294	MT840554	Symbiodiniaceae	C1	Cladocopium goreaui	SCF055-01.10	Bacillus sp.	100	Bacteria	Firmicutes	Bacilli	Bacillales	Bacillaceae	Bacillus		CTTCATGTAGGCGAGTTGCAGCCTACAATCCGAACTGAGAACGGTTTTATGAGATTAGCTCCACCTCGCGGTCTTGCAGCTCTTTGTACCGTCCATTGTAGCACGTGTGTAGCCCAGGTCATAAGGGGCATGATGATTTGACGTCATCCCCACCTTCCTCCGGTTTGTCACCGGCAGTCACCTTAGAGTGCCCAACTTAATGATGGCAACTAAGATCAAGGGTTGCGCTCGTTGCGGGACTTAACCCAACATCTCACGACACGAGCTGACGACAACCATGCACCACCTGTCACTCTGCTCCCGAAGGAGAAGCCCTATCTCTAGGGTTTTCAGAGGATGTCAAGACCTGGTAAGGTTCTTCGCGTTGCTTCGAATTAAACCACATGCTCCACCGCTTGT…	Marine Agar			circular	umbonate	entire	shiny	moist	white	opaque
MMSF_3295	MT840555	Symbiodiniaceae	C1	Cladocopium goreaui	SCF055-01.10	Marinobacter salsuginis	100	Bacteria	Proteobacteria	Gammaproteobacteria	Alteromonadales	Alteromonadaceae	Marinobacter	salsuginis	GGTGCAATCCACTCCCATGGTGTGACGGGCGGTGTGTACAAGGCCCGGGAACGTATTCACCGTGACATTCTGATTCACGATTACTAGCGATTCCGACTTCACGCAGTCGAGTTGCAGACTGCGATCCGGACTACGACGCGTTTTGTGAGATTGGCTCCCCCTCGCGGGTTTGCAGCCCTCTGTGCGCGCCATTGTAGCACGTGTGTAGCCCTGGCCGTAAGGGCCATGATGACCTGACGTCATCCCCACCTTCCTCCGGTTTGTCACCGGCAGTCTCCCTAGAGTTCTCAGCCGAACTGCTAGCAACTAGGGATAGGGGTTGCGCTCGTTACGGGACTTAACCCAACATCTCACGACACGAGCTGACGACGGCCATGCAGCACCTGTGTCAGAGTTCCC…	R2A Agar			circular	flat	entire	shiny	moist	orange	opaque
MMSF_3296	MT840556	Symbiodiniaceae	C1	Cladocopium goreaui	SCF055-01.10	Muricauda aquimarina	100	Bacteria	Bacteroidetes	Flavobacteriia	Flavobacteriales	Flavobacteriaceae	Muricauda	aquimarina	GGCTTCCATGGCTTGACGGGCGGTGTGTACAAGGCCCGGGAACGTATTCACCGGATCATGGCTGATATCCGATTACTAGCGATTCCAGCTTCACGGGGTCGAGTTGCAGACCCCGATCCGAACTGTGACCGGTTTTGTAGATCCGCGCCCCCTTGCGGGGTGGCTTCCCTCTGTACCGGCCATTGTAGCACGTGTGTAGCCCAGGACGTAAGGGCCGTGATGATTTGACGTCGTCCCCACCTTCCTCACGGTTTGCACCGGCAGTCCCGTTAGAGTCCCCATCTTGACATGCTGGCAACTAACGGTAGGGGTTGCGCTCGTTATAGGACTTAACCTGACACCTCACGGCACGAGCTGACGACAACCATGCAGCACCTTGCAGGCGGTCCGAAGAAAGGG…	R2A Agar			circular	flat	entire	shiny	moist	orange	opaque
MMSF_3298	MT840557	Symbiodiniaceae	C1	Cladocopium goreaui	SCF055-01.10	Roseovarius algicolus	99.87	Bacteria	Proteobacteria	Alphaproteobacteria	Rhodobacterales	Rhodobacteraceae	Roseovarius	algicolus	GCGAACAGGTCGAGCGCACCGTCTTCGGGTAAACCCAACTCCCATGGTGTGACGGGCGGTGTGTACAAGGCCCGGGAACGTATTCACCGCGTCATGCTGTTACGCGATTACTAGCGATTCCGACTTCATGCCGTCGAGTTGCAGACGACAATCCGAACTGAGATGGTTTTTAGGGATTAACCCTCTGTTACCACCATTGTAGCACGTGTGTAGCCCAACCCGTAAGGGCCATGAGGACTTGACGTCATCCACACCTTCCTCCCGCTTATCACGGGCAGTTTCCATAGAGTGCCCAGCCGAACTGCTGGCAACTAGGGATGTGGGTTGCGCTCGTTGCCGGACTTAACCGAACATCTCACGACACGAGCTGACGACAGCCATGCAGCACCTGTCACTGAT…	R2A Agar			irregular	umbonate	entire	shiny	moist	white -yellow centre	translucent
MMSF_3299	MT840558	Symbiodiniaceae	C1	Cladocopium goreaui	SCF055-01.10	Roseitalea porphyridii	98.41	Bacteria	Proteobacteria	Alphaproteobacteria	Rhizobiales	Phyllobacteriaceae	Roseitalea	porphyridii	CGGTGTGTACAAGGCCCGGGAACGTATTCACCGTGGCATGCTGATCCACGATTACTAGCGATTCCAACTTCATGCACTCGAGTTGCAGAGTGCAATCCGAACTGAGATGGTTTTTGGAGATTAGCTCGGCCTTGCGACCTCGCTGCCCACTGTCACCACCATTGTAGCACGTGTGTAGCCCAGCCCGTAAGGGCCATGAGGACTTGACGTCATCCCCACCTTCCTCTCGGCTTATCACCGGCAGTCCCCTTAGAGTGCCCAACTGAATGCTGGCAACTAAGGGCGAGGGTTGCGCTCGTTGCGGGACTTAACCCAACATCTCACGACACGAGCTGACGACAGCCATGCAGCACCTGTCACCGGTCCAGCCTAACTGAAGGTTACCATCTCTGGAAACCG…	R2A Agar			circular	raised	entire	shiny	moist	dark pink	opaque
MMSF_3301	MT840559	Symbiodiniaceae	C1	Cladocopium goreaui	SCF055-01.10	Muricauda aquimarina	100	Bacteria	Bacteroidetes	Flavobacteriia	Flavobacteriales	Flavobacteriaceae	Muricauda	aquimarina	GGCTTGACGGGCGGTGTGTACAAGGCCCGGGAACGTATTCACCGGATCATGGCTGATATCCGATTACTAGCGATTCCAGCTTCACGGGGTCGAGTTGCAGACCCCGATCCGAACTGTGACCGGTTTTGTAGATCCGCGCCCCCTTGCGGGGTGGCTTCCCTCTGTACCGGCCATTGTAGCACGTGTGTAGCCCAGGACGTAAGGGCCGTGATGATTTGACGTCGTCCCCACCTTCCTCACGGTTTGCACCGGCAGTCCCGTTAGAGTCCCCATCTTGACATGCTGGCAACTAACGGTAGGGGTTGCGCTCGTTATAGGACTTAACCTGACACCTCACGGCACGAGCTGACGACAACCATGCAGCACCTTGCAGGCGGTCCGAAGAAAGGGGTATCTCTA…	R2A Agar			circular	raised	entire	shiny	moist	orange	opaque
MMSF_3302	MT840560	Symbiodiniaceae	C1	Cladocopium goreaui	SCF055-01.10	Muricauda aquimarina	99.28	Bacteria	Bacteroidetes	Flavobacteriia	Flavobacteriales	Flavobacteriaceae	Muricauda	aquimarina	GCTTGACGGGCGGTGTTGTACAAGGCCCGGGAACGTATTTCACCGGATCATGGCTGATATCCGATTACTAGCGATTCCAGCTTCACGGGGTCGAGTTGCAGACCCCGATCCGAACTGTGACCGGTTTTGTAGATCCGCGCCCCCTTGCGGGGTGGCTTCCCTCTGTACCGGCCATTGTAGCACGTGTGTAGCCCAGGACGTAAGGGCCGTGATGATTTGACGTCGTCCCCACCTTCCTCACGGTTTGCACCGGCAGTCCCGTTAGAGTCCCCATCTTGACATGCTGGCAACTAACGGTAGGGGTTGCGCTCGTTATAGGACTTAACCTGACACCTCACGGCACGAGCTGACGACAACCATGCAGCACCTTGCAGGCGGTCCGAAGAAAGGGGTATCTCT…	R2A Agar			circular	crateriform	entire	shiny	moist	light pink	translucent
MMSF_3303	MT840561	Symbiodiniaceae	C1	Cladocopium goreaui	SCF055-01.10	Muricauda aquimarina	99.44	Bacteria	Bacteroidetes	Flavobacteriia	Flavobacteriales	Flavobacteriaceae	Muricauda	aquimarina	TCCTCCTCGGTGACGGACTTCCAGGCACTCCCCGGCTTCCCATGGCTTGACGGGCGGTGTGTACAAGGCCCGGGAACGTATTCACCGGATCATGGCTGATATCCGATTACTAGCGATTCCAGCTTCACGGGGTCGAGTTGCAGACCCCGATCCGAACTGTGACCGGTTTTGTAGATCCGCGCCCCCTTGCGGGGTGGCTTCCCTCTGTACCGGCCATTGTAGCACGTGTGTAGCCCAGGACGTAAGGGCCGTGATGATTTGACGTCGTCCCCACCTTCCTCACGGTTTGCACCGGCAGTCCCGTTAGAGTCCCCATCTTGACATGCTGGCAACTAACGGTAGGGGTTGCGCTCGTTATAGGACTTAACCTGACACCTCACGGCACGAGCTGACGACAAC…	R2A Agar			circular	convex	entire	shiny	moist	white	opaque
MMSF_3304	MT840562	Symbiodiniaceae	C1	Cladocopium goreaui	SCF055-01.10	Muricauda aquimarina	100	Bacteria	Bacteroidetes	Flavobacteriia	Flavobacteriales	Flavobacteriaceae	Muricauda	aquimarina	CTCGGTGACGGACTTCAGGCACTCCCGGCTTCCATGGCTTGACGGGCGGTGTGTACAAGGCCCGGGAACGTATTCACCGGATCATGGCTGATATCCGATTACTAGCGATTCCAGCTTCACGGGGTCGAGTTGCAGACCCCGATCCGAACTGTGACCGGTTTTGTAGATCCGCGCCCCCTTGCGGGGTGGCTTCCCTCTGTACCGGCCATTGTAGCACGTGTGTAGCCCAGGACGTAAGGGCCGTGATGATTTGACGTCGTCCCCACCTTCCTCACGGTTTGCACCGGCAGTCCCGTTAGAGTCCCCATCTTGACATGCTGGCAACTAACGGTAGGGGTTGCGCTCGTTATAGGACTTAACCTGACACCTCACGGCACGAGCTGACGACAACCATGCAGC…	R2A agar			irregular	flat	lobate	shiny	moist	orange	opaque
MMSF_3307	MT840563	Symbiodiniaceae	D1	Durusdinium trenchii	SCF082	Muricauda aquimarina	100	Bacteria	Bacteroidetes	Flavobacteriia	Flavobacteriales	Flavobacteriaceae	Muricauda	aquimarina	GGCTTGACGGGCGGTGTGTACAAGGCCCGGGAACGTATTCACCGGATCATGGCTGATATCCGATTACTAGCGATTCCAGCTTCACGGGGTCGAGTTGCAGACCCCGATCCGAACTGTGACCGGTTTTGTAGATCCGCGCCCCCTTGCGGGGTGGCTTCCCTCTGTACCGGCCATTGTAGCACGTGTGTAGCCCAGGACGTAAGGGCCGTGATGATTTGACGTCGTCCCCACCTTCCTCACGGTTTGCACCGGCAGTCCCGTTAGAGTCCCCATCTTGACATGCTGGCAACTAACGGTAGGGGTTGCGCTCGTTATAGGACTTAACCTGACACCTCACGGCACGAGCTGACGACAACCATGCAGCACCTTGCAGGCGGTCCGAAGAAAGGGGTATCTCTA…	R2A Agar			circular	umbonate	entire	shiny	moist	white -yellow outline	opaque
MMSF_3308	MT840564	Symbiodiniaceae	D1	Durusdinium trenchii	SCF082	Bacillus sp.	100	Bacteria	Firmicutes	Bacilli	Bacillales	Bacillaceae	Bacillus		CTGATCCGCGATTACTAGCGATTCCAGCTTCATGTAGGCGAGTTGCAGCCTACAATCCGAACTGAGAACGGTTTTATGAGATTAGCTCCACCTCGCGGTCTTGCAGCTCTTTGTACCGTCCATTGTAGCACGTGTGTAGCCCAGGTCATAAGGGGCATGATGATTTGACGTCATCCCCACCTTCCTCCGGTTTGTCACCGGCAGTCACCTTAGAGTGCCCAACTTAATGATGGCAACTAAGATCAAGGGTTGCGCTCGTTGCGGGACTTAACCCAACATCTCACGACACGAGCTGACGACAACCATGCACCACCTGTCACTCTGCTCCCGAAGGAGAAGCCCTATCTCTAGGGTTTTCAGAGGATGTCAAGACCTGGTAAGGTTCTTCGCGTTGCTTCG…	R2A agar			circular	convex	entire	shiny	moist	pearly white	opaque
MMSF_3309	MT840565	Symbiodiniaceae	D1	Durusdinium trenchii	SCF082	Muricauda aquimarina	99.52	Bacteria	Bacteroidetes	Flavobacteriia	Flavobacteriales	Flavobacteriaceae	Muricauda	aquimarina	TGACGGACTTCAGGCACTCCCGGCTTCCATGGCTTGACGGGCGGTGTGTACAAGGCCCGGGAACGTATTCACCGGATCATGGCTGATATCCGATTACTAGCGATTCCAGCTTCACGGGGTCGAGTTGCAGACCCCGATCCGAACTGTGACCGGTTTTGTAGATCCGCGCCCCCTTGCGGGGTGGCTTCCCTCTGTACCGGCCATTGTAGCACGTGTGTAGCCCAGGACGTAAGGGCCGTGATGATTTGACGTCGTCCCCACCTTCCTCACGGTTTGCACCGGCAGTCCCGTTAGAGTCCCCATCTTGACATGCTGGCAACTAACGGTAGGGGTTGCGCTCGTTATAGGACTTAACCTGACACCTCACGGCACGAGCTGACGACAACCATGCAGCACCTT…	R2A Agar			circular	raised	entire	shiny	moist	orange	opaque
MMSF_3310	MT840566	Symbiodiniaceae	D1	Durusdinium trenchii	SCF082	Muricauda aquimarina	99.89	Bacteria	Bacteroidetes	Flavobacteriia	Flavobacteriales	Flavobacteriaceae	Muricauda	aquimarina	GCTCCTCCTCGGTGACGGACTTCAGGCACTCCCCGGCTTCCATGGCTTGACGGGCGGTGTGTACAAGGCCCGGGAACGTATTCACCGGATCATGGCTGATATCCGATTACTAGCGATTCCAGCTTCACGGGGTCGAGTTGCAGACCCCGATCCGAACTGTGACCGGTTTTGTAGATCCGCGCCCCCTTGCGGGGTGGCTTCCCTCTGTACCGGCCATTGTAGCACGTGTGTAGCCCAGGACGTAAGGGCCGTGATGATTTGACGTCGTCCCCACCTTCCTCACGGTTTGCACCGGCAGTCCCGTTAGAGTCCCCATCTTGACATGCTGGCAACTAACGGTAGGGGTTGCGCTCGTTATAGGACTTAACCTGACACCTCACGGCACGAGCTGACGACAAC…	R2A Agar			circular	umbonate	entire	shiny	moist	orange	translucent
MMSF_3311	MT840567	Symbiodiniaceae	D1	Durusdinium trenchii	SCF082	Marinobacter sp.	100	Bacteria	Proteobacteria	Gammaproteobacteria	Alteromonadales	Alteromonadaceae	Marinobacter		GTGACGGGCGGTGTGTACAAGGCCCGGGAACGTATTCACCGTGACATTCTGATTCACGATTACTAGCGATTCCGACTTCACGCAGTCGAGTTGCAGACTGCGATCCGGACTACGATGCGTTTTGTGAGATTGGCTCCCCCTCGCGGGTTTGCAGCCCTCTGTGCGCACCATTGTAGCACGTGTGTAGCCCTGGCCGTAAGGGCCATGATGACCTGACGTCATCCCCACCTTCCTCCGGTTTGTCACCGGCAGTCTCCCTAGAGTTCTCAGCCGAACTGCTAGCAACTAGGGATAGGGGTTGCGCTCGTTACGGGACTTAACCCAACATCTCACGACACGAGCTGACGACGGCCATGCAGCACCTGTGTCAGAGTTCCCGAAGGCACCAATCCATCTCTG…	R2A agar			circular	umbonate	entire	shiny	moist	cream - orange centre	opaque
MMSF_3312	MT840568	Symbiodiniaceae	D1	Durusdinium trenchii	SCF082	Marinobacter sp.	100	Bacteria	Proteobacteria	Gammaproteobacteria	Alteromonadales	Alteromonadaceae	Marinobacter		TTCTGGTGCAATCCACTCCCATGGTGTGACGGGCGGTGTGTACAAGGCCCGGGAACGTATTCACCGTGACATTCTGATTCACGATTACTAGCGATTCCGACTTCACGCAGTCGAGTTGCAGACTGCGATCCGGACTACGATGCGTTTTGTGAGATTGGCTCCCCCTCGCGGGTTTGCAGCCCTCTGTGCGCACCATTGTAGCACGTGTGTAGCCCTGGCCGTAAGGGCCATGATGACCTGACGTCATCCCCACCTTCCTCCGGTTTGTCACCGGCAGTCTCCCTAGAGTTCTCAGCCGAACTGCTAGCAACTAGGGATAGGGGTTGCGCTCGTTACGGGACTTAACCCAACATCTCACGACACGAGCTGACGACGGCCATGCAGCACCTGTGTCAGAGT…	R2A Agar			circular	umbonate	entire	shiny	moist	cream -orange centre	opaque
MMSF_3313	MT840569	Symbiodiniaceae	D1	Durusdinium trenchii	SCF082	Mameliella atlantica	99.9	Bacteria	Proteobacteria	Alphaproteobacteria	Rhodobacterales	Rhodobacteraceae	Mameliella	atlantica	GGTTAGCGCACGGCCGTCAGGTAGAACCAACTCCCATGGTGTGACGGGCGGTGTGTACAAGGCCCGGGAACGTATTCACCGCGTCATGCTGTTACGCGATTACTAGCGATTCCGACTTCATGCTCTCGAGTTGCAGAGAACAATCCGAACTGAGACATCTTTTGGGGATTAACCCACTGTAGATGCCATTGTAGCACGTGTGTAGCCCAACCCGTAAGGGCCATGAGGACTTGACGTCATCCACACCTTCCTCCCGCTTATCACGGGCAGTTTCTCCAGAGTGCCCAGCCGAACTGCTGGCAACTGAAGATGTGGGTTGCGCTCGTTGCCGGACTTAACCGAACATCTCACGACACGAGCTGACGACAGCCATGCAGCACCTGTCACTGCGTCCCCGAA…	R2A Agar			circular	crateriform	entire	shiny	moist	white	opaque
MMSF_3314	MT840570	Symbiodiniaceae	D1	Durusdinium trenchii	SCF082	Muricauda aquimarina	99.5	Bacteria	Bacteroidetes	Flavobacteriia	Flavobacteriales	Flavobacteriaceae	Muricauda	aquimarina	ACGTATTCACCGGATCATGGCTGATATCCGATTACTAGCGATTCCAGCTTCACGGGGTCGAGTTGCAGACCCCGATCCGAACTGTGACCGGTTTTGTAGATCCGCGCCCCCTTGCGGGGTGGCTTCCCTCTGTACCGGCCATTGTAGCACGTGTGTAGCCCAGGACGTAAGGGCCGTGATGATTTGACGTCGTCCCCACCTTCCTCACGGTTTGCACCGGCAGTCCCGTTAGAGTCCCCATCTTGACATGCTGGCAACTAACGGTAGGGGTTGCGCTCGTTATAGGACTTAACCTGACACCTCACGGCACGAGCTGACGACAACCATGCAGCACCTTGCAGGCGGTCCGAAGAAAGGGGTATCTCTACCCCATGCAGCCTGCATTTAAGCCCTGGTAAG…	R2A Agar			circular	raised	entire	shiny	moist	orange	translucent
MMSF_3315	MT840571	Symbiodiniaceae	D1	Durusdinium trenchii	SCF082	Marinobacter sp.	100	Bacteria	Proteobacteria	Gammaproteobacteria	Alteromonadales	Alteromonadaceae	Marinobacter		GACTAACCACTTCTGGTGCAATCCACTCCCATGGTGTGACGGGCGGTGTGTACAAGGCCCGGGAACGTATTCACCGTGACATTCTGATTCACGATTACTAGCGATTCCGACTTCACGCAGTCGAGTTGCAGACTGCGATCCGGACTACGATGCGTTTTGTGAGATTGGCTCCCCCTCGCGGGTTTGCAGCCCTCTGTGCGCACCATTGTAGCACGTGTGTAGCCCTGGCCGTAAGGGCCATGATGACCTGACGTCATCCCCACCTTCCTCCGGTTTGTCACCGGCAGTCTCCCTAGAGTTCTCAGCCGAACTGCTAGCAACTAGGGATAGGGGTTGCGCTCGTTACGGGACTTAACCCAACATCTCACGACACGAGCTGACGACGGCCATGCAGCACCT…	R2A Agar			irregular	flat	undulate	shiny	moist	white	translucent
MMSF_3316	MT840572	Symbiodiniaceae	D1	Durusdinium trenchii	SCF082	Muricauda aquimarina	99.42	Bacteria	Bacteroidetes	Flavobacteriia	Flavobacteriales	Flavobacteriaceae	Muricauda	aquimarina	ACTCCCGGCTTCCATGGCTTGACAGGGCGGTGTGTACAAGGCCCGGGAACGTATTCACCGGATCATGGCTGATATCCGATTACTAGCGATTCCAGCTTCACGGGGTCGAGTTGCAGACCCCGATCCGAACTGTGACCGGTTTTGTAGATCCGCGCCCCCTTGCGGGGTGGCTTCCCTCTGTACCGGCCATTGTAGCACGTGTGTAGCCCAGGACGTAAGGGCCGTGATGATTTGACGTCGTCCCCACCTTCCTCACGGTTTGCACCGGCAGTCCCGTTAGAGTCCCCATCTTGACATGCTGGCAACTAACGGTAGGGGTTGCGCTCGTTATAGGACTTAACCTGACACCTCACGGCACGAGCTGACGACAACCATGCAGCACCTTGCAGGCGGTCCGAA…	R2A Agar			circular	convex	entire	shiny	solid	white	opaque
MMSF_3317	MT840573	Symbiodiniaceae	D1	Durusdinium trenchii	SCF082	Muricauda aquimarina	100	Bacteria	Bacteroidetes	Flavobacteriia	Flavobacteriales	Flavobacteriaceae	Muricauda	aquimarina	GGATCATGGCTGATATCCGATTACTAGCGATTCCAGCTTCACGGGGTCGAGTTGCAGACCCCGATCCGAACTGTGACCGGTTTTGTAGATCCGCGCCCCCTTGCGGGGTGGCTTCCCTCTGTACCGGCCATTGTAGCACGTGTGTAGCCCAGGACGTAAGGGCCGTGATGATTTGACGTCGTCCCCACCTTCCTCACGGTTTGCACCGGCAGTCCCGTTAGAGTCCCCATCTTGACATGCTGGCAACTAACGGTAGGGGTTGCGCTCGTTATAGGACTTAACCTGACACCTCACGGCACGAGCTGACGACAACCATGCAGCACCTTGCAGGCGGTCCGAAGAAAGGGGTATCTCTACCCCATGCAGCCTGCATTTAAGCCCTGGTAAGGTTCCTCGCGT…	R2A Agar			circular	raised	entire	shiny	moist	orange	translucent
MMSF_3323	MT840574	Symbiodiniaceae	D1	Durusdinium trenchii	SCF082	Halomonas sp.	99.19	Bacteria	Proteobacteria	Gammaproteobacteria	Oceanospirillales	Halomonadaceae	Halomonas		TTCTGATTCACGATTACTAGCGATTCCGACTTCACGGAGTCGAGTTGCAGACTCCGATCCGGACTGAGACCGGCTTTATGGGATTAGCTCCACCTCGCGGATTCGCAACCCATTGTACCGGCCATTGTAGCACGTGTGTAGCCCTACCCGTAAGGGCCATGATGACTTGACGTCGTCCCCACCTTCCTCCGGTTTGTCACCGGCAGTCTCCCTAGAGTTCCCGACCGAATCGCTGGCAAATAGGGACAAGGGTTGCGCTCGTTACGGGACTTAACCCAACATTTCACAACACGAGCTGACGACAGCCATGCAGCACCTGTCTGAGAGCTCCCGAAGGCACCAATCCATCTCTGGAAAGTTCTCTCGATGTCAAGGGTAGGTAAGGTTCTTCGCGTTGCA…	Marine Agar			circular	crateriform	undulate	shiny	moist	white	translucent
MMSF_3324	MT840575	Symbiodiniaceae	D1	Durusdinium trenchii	SCF082	Oceanicaulis alexandrii	98.68	Bacteria	Proteobacteria	Alphaproteobacteria	Rhodobacterales	Hyphomonadaceae	Oceanicaulis	alexandrii	ACTCACTGTCACCGCCATTGTAGCACGTGTGTAGCCCTGCGCGTAAGGGCCATGATGACTTGACGTCATCCCCACCTTCCTCCGGTTTGACACCGGCAGTCCCGTTAGAGTGCCCACCCAAACGTGCTGGCAACTAACGGCGAGGGTTGCGCTCGTTGCGGGACTTAACCCAACATCTCACGACACGAGCTGACGACAGCCATGCAGCACCTGTCACTGATCCAGCCGAACTGAAGGAAAAGATCTCTCTAATCCGCGATCAGGATGTCAAGCGCAGGTAAGGTTCTTCGCGTTGCTTCGAATTAAACCACATGCTCCACCGCTTGTGCGGGCCCCCGTCAATTTCTTTGAGTTTTAACCTTGCGGCCGTACTCCCCAGGCGGAGAGCTTAATGCGTTA…	Marine Agar			irregular	flat	undulate	shiny	moist	yellow -white centre	opaque
MMSF_3327	MT840576	Symbiodiniaceae	D1	Durusdinium trenchii	SCF082	Halomonas sp.	97.52	Bacteria	Proteobacteria	Gammaproteobacteria	Oceanospirillales	Halomonadaceae	Halomonas	denitrificans	GTCGAGTTGCAGACTCCGATCCGGACTGAGACCGGCTTTATGGGATTAGCTCCACCTCGCGGATTCGCAACCCATTGTACCGGCCATTGTAGCACGTGTGTAGCCCTACCCGTAAGGGCCATGATGACTTGACGTCGTCCCCACCTTCCTCCGGTTTGTCACCGGCAGTCTCCCTAGAGTTCCCGACCGAATCGCTGGCAAATAGGGACAAGGGTTGCGCTCGTTACGGGACTTAACCCAACATTTCACAACACGAGCTGACGACAGCCATGCAGCACCTGTCTGAGAGCTCCCGAAGGCACCAATCCATCTCTGGAAAGTTCTCTCGATGTCAAGGGTAGGTAAGGTTCTTCGCGTTGCATCGAATTAAACCACATGCTCCACCGCTTGTGCGGGCCC…	Marine Agar			irregular	flat	filiform	wrinkled	moist	yellow - red centre	translucent
MMSF_3328	MT840577	Symbiodiniaceae	D1	Durusdinium trenchii	SCF082	Bacillus sp.	100	Bacteria	Firmicutes	Bacilli	Bacillales	Bacillaceae	Bacillus	drentensis	TGCTGATCCGCGATTACTAGCGATTCCAGCTTCATGCAGGCGAGTTGCAGCCTGCAATCCGAACTGAGAATGGTTTTATGGGATTCGCTTAACCTCGCGGTCTTGCAGCCCTTTGTACCATCCATTGTAGCACGTGTGTAGCCCAGGTCATAAGGGGCATGATGATTTGACGTCATCCCCACCTTCCTCCGGTTTGTCACCGGCAGTCACCTTAGAGTGCCCAACTGAATGCTGGCAACTAAGATCAAGGGTTGCGCTCGTTGCGGGACTTAACCCAACATCTCACGACACGAGCTGACGACAACCATGCACCACCTGTCATCCTGTCCCCCGAAGGGGAACGCCCTATCTCTAGGGTTGTCAGGAGATGTCAAGACCTGGTAAGGTTCTTCGCGTTGC…	Marine Agar			circular	umbonate	entire	shiny	moist	black	opaque
MMSF_3331	MT840578	Symbiodiniaceae	F1	Fugacium kawagutiil	SCF089.01	Roseovarius atlanticus	99.88	Bacteria	Proteobacteria	Alphaproteobacteria	Rhodobacterales	Rhodobacteraceae	Roseovarius	atlanticus	GGGAACGTATTACACCGCGTCATGCTGTTACGCGATTACTAGCGATTCCGACTTCATGCTCTCGAGTTGCAGAGAACAATCCGAACTGAGATGGTTTTTAGGGATTAACCCTCTGTTACCACCATTGTAGCACGTGTGTAGCCCAACCCGTAAGGGCCATGAGGACTTGACGTCATCCACACCTTCCTCCCGCTTATCACGGGCAGTTTCCATAGAGTGCCCAGCCGAACTGCTGGCAACTAGGGATGTGGGTTGCGCTCGTTGCCGGACTTAACCGAACATCTCACGACACGAGCTGACGACAGCCATGCAGCACCTGTCACTGATCCAGCCGAACTGAAGGAATCTCTCTCGAGAAACCGCGATCAGGATGTCAAGGGTTGGTAAGGTTCTGCGCGT…	R2A Agar			filamentous	flat	filiform	glistening	moist	pearly white	opaque
MMSF_3332	MT840579	Symbiodiniaceae	F1	Fugacium kawagutiil	SCF089.01	Muricauda aquimarina	100	Bacteria	Bacteroidetes	Flavobacteriia	Flavobacteriales	Flavobacteriaceae	Muricauda	aquimarina	ACCGGATCATGGCTGATATCCGATTACTAGCGATTCCAGCTTCACGGGGTCGAGTTGCAGACCCCGATCCGAACTGTGACCGGTTTTGTAGATCCGCGCCCCCTTGCGGGGTGGCTTCCCTCTGTACCGGCCATTGTAGCACGTGTGTAGCCCAGGACGTAAGGGCCGTGATGATTTGACGTCGTCCCCACCTTCCTCACGGTTTGCACCGGCAGTCCCGTTAGAGTCCCCATCTTGACATGCTGGCAACTAACGGTAGGGGTTGCGCTCGTTATAGGACTTAACCTGACACCTCACGGCACGAGCTGACGACAACCATGCAGCACCTTGCAGGCGGTCCGAAGAAAGGGGTATCTCTACCCCATGCAGCCTGCATTTAAGCCCTGGTAAGGTTCCTCG…	R2A Agar			circular	convex	entire	shiny	moist	brown	opaque
MMSF_3334	MT840580	Symbiodiniaceae	F1	Fugacium kawagutiil	SCF089.01	Labrenzia alba	98.76	Bacteria	Proteobacteria	Alphaproteobacteria	Rhodobacterales	Rhodobacteraceae	Labrenzia	alba	TACGGTTAGCGCACTGCCTTCGGGTAAACCCAACTCCCATGGTGTGACGGGCGGTGTGTACAAGGCCCGGGAACGTATTCACCGCGTCATGCTGTTACGCGATTACTAGCGATTCCAACTTCATGCTCTCGAGTTGCAGAGAACAATCCGAACTGAGACGGCTTTTGGAGATTAGCTCCCCCTCACGGGTTCGCTGCCCACTGTCACCGCCATTGTAGCACGTGTGTAGCCCAGCCCGTAAGGGCCATGAGGACTTGACGTCATCCCCACCTTCCTCTCGGCTTATCACCGGCAGTCCCCCTAGAGTGCCCAACCAAATGCTGGCAACTAAGGGCGAGGGTTGCGCTCGTTGCGGGACTTAACCCAACATCTCACGACACGAGCTGACGACAGCCATGC…	R2A Agar			circular	convex	entire	shiny	moist	orange	opaque
MMSF_3335	MT840581	Symbiodiniaceae	F1	Fugacium kawagutiil	SCF089.01	Roseovarius atlanticus	100	Bacteria	Proteobacteria	Alphaproteobacteria	Rhodobacterales	Rhodobacteraceae	Roseovarius	atlanticus	GTTGGCGCACCGTCTTCGGGTAAACCCAACTCCCATGGTGTGACGGGCGGTGTGTACAAGGCCCGGGAACGTATTCACCGCGTCATGCTGTTACGCGATTACTAGCGATTCCGACTTCATGCTCTCGAGTTGCAGAGAACAATCCGAACTGAGATGGTTTTTAGGGATTAACCCTCTGTTACCACCATTGTAGCACGTGTGTAGCCCAACCCGTAAGGGCCATGAGGACTTGACGTCATCCACACCTTCCTCCCGCTTATCACGGGCAGTTTCCATAGAGTGCCCAGCCGAACTGCTGGCAACTAGGGATGTGGGTTGCGCTCGTTGCCGGACTTAACCGAACATCTCACGACACGAGCTGACGACAGCCATGCAGCACCTGTCACTGATCCAGCCGAA…	R2A Agar			circular	flat	entire	creamy	moist	brown	opaque
MMSF_3336	MT840582	Symbiodiniaceae	F1	Fugacium kawagutiil	SCF089.01	Muricauda aquimarina	99.67	Bacteria	Bacteroidetes	Flavobacteriia	Flavobacteriales	Flavobacteriaceae	Muricauda	aquimarina	GGAACGTATTTCACCGGATCATGGCTGATATCCGATTACTAGCGATTCCAGCTTCACGGGGTCGAGTTGCAGACCCCGATCCGAACTGTGACCGGTTTTGTAGATCCGCGCCCCCTTGCGGGGTGGCTTCCCTCTGTACCGGCCATTGTAGCACGTGTGTAGCCCAGGACGTAAGGGCCGTGATGATTTGACGTCGTCCCCACCTTCCTCACGGTTTGCACCGGCAGTCCCGTTAGAGTCCCCATCTTGACATGCTGGCAACTAACGGTAGGGGTTGCGCTCGTTATAGGACTTAACCTGACACCTCACGGCACGAGCTGACGACAACCATGCAGCACCTTGCAGGCGGTCCGAAGAAAGGGGTATCTCTACCCCATGCAGCCTGCATTTAAGCCCTGG…	R2A Agar			circular	convex	entire	shiny	moist	brown	opaque
MMSF_3337	MT840583	Symbiodiniaceae	F1	Fugacium kawagutiil	SCF089.01	Roseovarius atlanticus	100	Bacteria	Proteobacteria	Alphaproteobacteria	Rhodobacterales	Rhodobacteraceae	Roseovarius	atlanticus	GGTGTGACGGGCGGTGTGTACAAGGCCCGGGAACGTATTCACCGCGTCATGCTGTTACGCGATTACTAGCGATTCCGACTTCATGCTCTCGAGTTGCAGAGAACAATCCGAACTGAGATGGTTTTTAGGGATTAACCCTCTGTTACCACCATTGTAGCACGTGTGTAGCCCAACCCGTAAGGGCCATGAGGACTTGACGTCATCCACACCTTCCTCCCGCTTATCACGGGCAGTTTCCATAGAGTGCCCAGCCGAACTGCTGGCAACTAGGGATGTGGGTTGCGCTCGTTGCCGGACTTAACCGAACATCTCACGACACGAGCTGACGACAGCCATGCAGCACCTGTCACTGATCCAGCCGAACTGAAGGAATCTCTCTCGAGAAACCGCGATCAGGAT…	R2A Agar			circular	flat	entire	creamy	moist	brown	opaque
MMSF_3338	MT840584	Symbiodiniaceae	F1	Fugacium kawagutiil	SCF089.01	Roseitalea porphyridii	98.2	Bacteria	Proteobacteria	Alphaproteobacteria	Rhizobiales	Phyllobacteriaceae	Roseitalea	porphyridii	TCTTCGGGTAGAGCCAACTCCCATGGTGTGACGGGCGGTGTGTACAAGGCCCGGGAACGTATTCACCGTGGCATGCTGATCCACGATTACTAGCGATTCCAACTTCATGCACTCGAGTTGCAGAGTGCAATCCGAACTGAGATGGTTTTTGGAGATTAGCTCGGCCTTGCGACCTCGCTGCCCACTGTCACCACCATTGTAGCACGTGTGTAGCCCAGCCCGTAAGGGCCATGAGGACTTGACGTCATCCCCACCTTCCTCTCGGCTTATCACCGGCAGTCCCCTTAGAGTGCCCAACTGAATGCTGGCAACTAAGGGCGAGGGTTGCGCTCGTTGCGGGACTTAACCCAACATCTCACGACACGAGCTGACGACAGCCATGCAGCACCTGTCACCGGT…	R2A Agar			circular	convex	entire	shiny	moist	orange	opaque
MMSF_3339	MT840585	Symbiodiniaceae	F1	Fugacium kawagutiil	SCF089.01	Bacillus sp.	100	Bacteria	Firmicutes	Bacilli	Bacillales	Bacillaceae	Bacillus		GGTGTTACAAACTCTCGTGGTGTGACGGGCGGTGTGTACAAGGCCCGGGAACGTATTCACCGCGGCATGCTGATCCGCGATTACTAGCGATTCCAGCTTCATGTAGGCGAGTTGCAGCCTACAATCCGAACTGAGAACGGTTTTATGAGATTAGCTCCACCTCGCGGTCTTGCAGCTCTTTGTACCGTCCATTGTAGCACGTGTGTAGCCCAGGTCATAAGGGGCATGATGATTTGACGTCATCCCCACCTTCCTCCGGTTTGTCACCGGCAGTCACCTTAGAGTGCCCAACTTAATGATGGCAACTAAGATCAAGGGTTGCGCTCGTTGCGGGACTTAACCCAACATCTCACGACACGAGCTGACGACAACCATGCACCACCTGTCACTCTGCTCCCG…	R2A agar			circular	convex	entire	glistening	moist	white	opaque
MMSF_3340	MT840586	Symbiodiniaceae	F1	Fugacium kawagutiil	SCF089.01	Muricauda aquimarina	100	Bacteria	Bacteroidetes	Flavobacteriia	Flavobacteriales	Flavobacteriaceae	Muricauda	aquimarina	TGGCTTGACGGGCGGTGTGTACAAGGCCCGGGAACGTATTCACCGGATCATGGCTGATATCCGATTACTAGCGATTCCAGCTTCACGGGGTCGAGTTGCAGACCCCGATCCGAACTGTGACCGGTTTTGTAGATCCGCGCCCCCTTGCGGGGTGGCTTCCCTCTGTACCGGCCATTGTAGCACGTGTGTAGCCCAGGACGTAAGGGCCGTGATGATTTGACGTCGTCCCCACCTTCCTCACGGTTTGCACCGGCAGTCCCGTTAGAGTCCCCATCTTGACATGCTGGCAACTAACGGTAGGGGTTGCGCTCGTTATAGGACTTAACCTGACACCTCACGGCACGAGCTGACGACAACCATGCAGCACCTTGCAGGCGGTCCGAAGAAAGGGGTATCTCT…	R2A Agar			circular	convex	entire	shiny	moist	brown	opaque
MMSF_3341	MT840587	Symbiodiniaceae	F1	Fugacium kawagutiil	SCF089.01	Bacillus sp.	100	Bacteria	Firmicutes	Bacilli	Bacillales	Bacillaceae	Bacillus		GGGTGTTACAAACTCTCGTGGTGTGACGGGCGGTGTGTACAAGGCCCGGGAACGTATTCACCGCGGCATGCTGATCCGCGATTACTAGCGATTCCAGCTTCATGTAGGCGAGTTGCAGCCTACAATCCGAACTGAGAACGGTTTTATGAGATTAGCTCCACCTCGCGGTCTTGCAGCTCTTTGTACCGTCCATTGTAGCACGTGTGTAGCCCAGGTCATAAGGGGCATGATGATTTGACGTCATCCCCACCTTCCTCCGGTTTGTCACCGGCAGTCACCTTAGAGTGCCCAACTTAATGATGGCAACTAAGATCAAGGGTTGCGCTCGTTGCGGGACTTAACCCAACATCTCACGACACGAGCTGACGACAACCATGCACCACCTGTCACTCTGCTCCC…	R2A Agar			circular	convex	entire	shiny	moist	orange	opaque
MMSF_3342	MT840588	Symbiodiniaceae	F1	Fugacium kawagutiil	SCF089.01	Roseovarius atlanticus	99.89	Bacteria	Proteobacteria	Alphaproteobacteria	Rhodobacterales	Rhodobacteraceae	Roseovarius	atlanticus	TGGTGTGACGGGCGGTGTGTACAAGGCCCGGGAACGTATTCACCGCGTCATGCTGTTACGCGATTACTAGCGATTCCGACTTCATGCTCTCGAGTTGCAGAGAACAATCCGAACTGAGATGGTTTTTAGGGATTAACCCTCTGTTACCACCATTGTAGCACGTGTGTAGCCCAACCCGTAAGGGCCATGAGGACTTGACGTCATCCACACCTTCCTCCCGCTTATCACGGGCAGTTTCCATAGAGTGCCCAGCCGAACTGCTGGCAACTAGGGATGTGGGTTGCGCTCGTTGCCGGACTTAACCGAACATCTCACGACACGAGCTGACGACAGCCATGCAGCACCTGTCACTGATCCAGCCGAACTGAAGGAATCTCTCTCGAGAAACCGCGATCAGGA…	R2A Agar			circular	flat	entire	creamy	moist	brown	opaque
MMSF_3343	MT840589	Symbiodiniaceae	F1	Fugacium kawagutiil	SCF089.01	Labrenzia alba	98.78	Bacteria	Proteobacteria	Alphaproteobacteria	Rhodobacterales	Rhodobacteraceae	Labrenzia	alba	GTTAGCGCACTGCCTTCGGGTAAACCCAACTCCCATGGTGTGACGGGCGGTGTGTACAAGGCCCGGGAACGTATTCACCGCGTCATGCTGTTACGCGATTACTAGCGATTCCAACTTCATGCTCTCGAGTTGCAGAGAACAATCCGAACTGAGACGGCTTTTGGAGATTAGCTCCCCCTCACGGGTTCGCTGCCCACTGTCACCGCCATTGTAGCACGTGTGTAGCCCAGCCCGTAAGGGCCATGAGGACTTGACGTCATCCCCACCTTCCTCTCGGCTTATCACCGGCAGTCCCCCTAGAGTGCCCAACCAAATGCTGGCAACTAAGGGCGAGGGTTGCGCTCGTTGCGGGACTTAACCCAACATCTCACGACACGAGCTGACGACAGCCATGCAGCA…	R2A Agar			circular	convex	entire	glistening	moist	white	opaque
MMSF_3346	MT840590	Symbiodiniaceae	F1	Fugacium kawagutiil	SCF089.01	Oceanicaulis sp.	100	Bacteria	Proteobacteria	Alphaproteobacteria	Rhodobacterales	Hyphomonadaceae	Oceanicaulis		AGCGCAGCGTCGTCGGGTAGAACCAACTCCCATGGTGTGACGGGCGGTGTGTACAAGGCCCGGGAACGTATTCACCGTGGCATGCTGATCCACGATTACTAGCGATTCCGACTTCATGGGGTCGAGTTGCAGACCCCAATTCGAACTGAGACGGTTTTTAGAGATAAACTCACTGTCACCGCCATTGTAGCACGTGTGTAGCCCTGCGCGTAAGGGCCATGATGACTTGACGTCATCCCCACCTTCCTCCGGTTTGACACCGGCAGTCCCGTTAGAGTGCCCACCCAAACGTGCTGGCAACTAACGGCGAGGGTTGCGCTCGTTGCGGGACTTAACCCAACATCTCACGACACGAGCTGACGACAGCCATGCAGCACCTGTCACTGATCCAGCCGAACT…	Marine Agar			circular	umbonate	entire	shiny	moist	white	opaque
MMSF_3347	MT840591	Symbiodiniaceae	F1	Fugacium kawagutiil	SCF089.01	Bacillus safensis	100	Bacteria	Firmicutes	Bacilli	Bacillales	Bacillaceae	Bacillus	safensis	AAAGGTTACCTCACCGACTTCGGGTGTTGCAAACTCTCGTGGTGTGACGGGCGGTGTGTACAAGGCCCGGGAACGTATTCACCGCGGCATGCTGATCCGCGATTACTAGCGATTCCAGCTTCACGCAGTCGAGTTGCAGACTGCGATCCGAACTGAGAACAGATTTATGGGATTGGCTAAACCTTGCGGTCTTGCAGCCCTTTGTTCTGTCCATTGTAGCACGTGTGTAGCCCAGGTCATAAGGGGCATGATGATTTGACGTCATCCCCACCTTCCTCCGGTTTGTCACCGGCAGTCACCTTAGAGTGCCCAACTGAATGCTGGCAACTAAGATCAAGGGTTGCGCTCGTTGCGGGACTTAACCCAACATCTCACGACACGAGCTGACGACAACCATGC…	Marine Agar			circular	raised	entire	shiny	moist	beige	opaque
MMSF_3350	MT840592	Symbiodiniaceae	F1	Fugacium kawagutiil	SCF089.01	Roseovarius atlanticus	100	Bacteria	Proteobacteria	Alphaproteobacteria	Rhodobacterales	Rhodobacteraceae	Roseovarius	atlanticus	GCGCACCGTCTTCGGGTAAACCCAACTCCCATGGTGTGACGGGCGGTGTGTACAAGGCCCGGGAACGTATTCACCGCGTCATGCTGTTACGCGATTACTAGCGATTCCGACTTCATGCTCTCGAGTTGCAGAGAACAATCCGAACTGAGATGGTTTTTAGGGATTAACCCTCTGTTACCACCATTGTAGCACGTGTGTAGCCCAACCCGTAAGGGCCATGAGGACTTGACGTCATCCACACCTTCCTCCCGCTTATCACGGGCAGTTTCCATAGAGTGCCCAGCCGAACTGCTGGCAACTAGGGATGTGGGTTGCGCTCGTTGCCGGACTTAACCGAACATCTCACGACACGAGCTGACGACAGCCATGCAGCACCTGTCACTGATCCAGCCGAACTGA…	Marine Agar			irregular	umbonate	entire	shiny	moist	pink	opaque
MMSF_3351	MT840593	Symbiodiniaceae	F1	Fugacium kawagutiil	SCF089.01	Roseitalea porphyridii	98.15	Bacteria	Proteobacteria	Alphaproteobacteria	Rhizobiales	Phyllobacteriaceae	Roseitalea	porphyridii	GCTGATCCACGATTACTAGCGATTCCAACTTCATGCACTCGAGTTGCAGAGTGCAATCCGAACTGAGATGGTTTTTGGAGATTAGCTCGGCCTTGCGACCTCGCTGCCCACTGTCACCACCATTGTAGCACGTGTGTAGCCCAGCCCGTAAGGGCCATGAGGACTTGACGTCATCCCCACCTTCCTCTCGGCTTATCACCGGCAGTCCCCTTAGAGTGCCCAACTGAATGCTGGCAACTAAGGGCGAGGGTTGCGCTCGTTGCGGGACTTAACCCAACATCTCACGACACGAGCTGACGACAGCCATGCAGCACCTGTCACCGGTCCAGCCTAACTGAAGGTTACCATCTCTGGAAACCGCGACCGGGATGTCAAGGGCTGGTAAGGTTCTGCGCGTTG…	Marine Agar			filamentous	flat	filiform	wrinkled	moist	yellow	translucent
MMSF_3352	MT840594	Symbiodiniaceae	F1	Fugacium kawagutiil	SCF089.01	Oceanicaulis alexandrii	98.57	Bacteria	Proteobacteria	Alphaproteobacteria	Rhodobacterales	Hyphomonadaceae	Oceanicaulis	alexandrii	TGTAGCCCTGCGCGTAAGGGCCATGATGACTTGACGTCATCCCCACCTTCCTCCGGTTTGACACCGGCAGTCCCGTTAGAGTGCCCACCCAAACGTGCTGGCAACTAACGGCGAGGGTTGCGCTCGTTGCGGGACTTAACCCAACATCTCACGACACGAGCTGACGACAGCCATGCAGCATTTGTCACTGATCCAGCCGAACTGAAGGAAAAGATCTCTCTAATCCGCGATCAGGATGTCAAGCGCAGGTAAGGTTCTTCGCGTTGCTTCGAATTAAACCACATGCTCCACCGCTTGTGCGGGCCCCCGTCAATTTCTTTGAGTTTTAACCTTGCGGCCGTACTCCCCAGGCGGAGAGCTTAATGCGTTAGCTGCGTCACCTGACAGCATGCTGCCAGA…	Marine Agar			circular	raised	entire	shiny	moist	cream	opaque
MMSF_3353	MT840595	Symbiodiniaceae	G3	Gerakladium sp.	SCF097.01	Bacillus sp.	100	Bacteria	Firmicutes	Bacilli	Bacillales	Bacillaceae	Bacillus		TCCTCGTGGTGTGACGGGCGGTGTGTACAAGGCCCGGGAACGTATTCACCGCGGCATGCTGATCCGCGATTACTAGCGATTCCAGCTTCATGTAGGCGAGTTGCAGCCTACAATCCGAACTGAGAACGGTTTTATGAGATTAGCTCCACCTCGCGGTCTTGCAGCTCTTTGTACCGTCCATTGTAGCACGTGTGTAGCCCAGGTCATAAGGGGCATGATGATTTGACGTCATCCCCACCTTCCTCCGGTTTGTCACCGGCAGTCACCTTAGAGTGCCCAACTTAATGATGGCAACTAAGATCAAGGGTTGCGCTCGTTGCGGGACTTAACCCAACATCTCACGACACGAGCTGACGACAACCATGCACCACCTGTCACTCTGCTCCCGAAGGAGAAGCC…	Marine Agar			irregular	flat	undulate	wrinkled	moist	cream	opaque
MMSF_3355	MT840596	Symbiodiniaceae	G3	Gerakladium sp.	SCF097.01	Erythrobacter citreus	99.61	Bacteria	Proteobacteria	Alphaproteobacteria	Sphingomonadales	Erythrobacteraceae	Erythrobacter	citreus	GTTAGCGCACCACCTTCGGGTGAATCCAACTCCCATGGTGTGACGGGCGGTGTGTACAAGGCCTGGGAACGTATTCACCGCGGCATGCTGATCCGCGATTACTAGCGATTCCGCCTTCATGCTCTCGAGTTGCAGAGAACAATCCGAACTGAGACATCTTTTGGAGATTAGCTAACCCTCGCGGGATCGCTGCTCACTGTAGATGCCATTGTAGCACGTGTGTAGCCCAGCCTGTAAGGGCCATGAGGACTTGACGTCATCCCCACCTTCCTCCGGCTTATCACCGGCAGTTTCCTTAAAGTGCCCAACTAAATGATGGCAACTAAGGACGAGGGTTGCGCTCGTTGCGGGACTTAACCCAACATCTCACGACACGAGCTGACGACAGCCATGCAGCAC…	Marine Agar			circular	raised	entire	shiny	moist	yellow	opaque
MMSF_3357	MT840597	Symbiodiniaceae	G3	Gerakladium sp.	SCF097.01	Roseovarius aestuarii	98.88	Bacteria	Proteobacteria	Alphaproteobacteria	Rhodobacterales	Rhodobacteraceae	Roseovarius	aestuarii	GTTGGCGCACGGCCTTCGGGTAAACCCAACTCCCATGGTGTGACGGGCGGTGTGTACAAGGCCCGGGAACGTATTCACCGCGTCATGCTGTTACGCGATTACTAGCGATTCCGACTTCATGGGGTCGAGTTGCAGACCCCAATCCGAACTGAGATGTCTTTTGGGGATTAACCCACTGTAGACACCATTGTAGCACGTGTGTAGCCCAACCCGTAAGGGCCATGAGGACTTGACGTCATCCACACCTTCCTCCCGCTTATCACGGGCAGTTTCCATAGAGTGCCCAGCCGAACTGCTGGCAACTAGGGATGTGGGTTGCGCTCGTTGCCGGACTTAACCGAACATCTCACGACACGAGCTGACGACAGCCATGCAGCACCTGTCACTGATCCAGCCGAA…	Marine Agar			circular	flat	entire	wrinkled	solid	creamy pink	opaque
MMSF_3360	MT840598	Symbiodiniaceae	G3	Gerakladium sp.	SCF097.01	Labrenzia marina	98.93	Bacteria	Proteobacteria	Alphaproteobacteria	Rhodobacterales	Rhodobacteraceae	Labrenzia	marina	CGCGTCATGCTGTTACGCGATTACTAGCGATTCCAACTTCATGCTCTCGAGTTGCAGAGAACAATCCGAACTGAGACGGCTTTTGGAGATTAGCTCCCTCTCGCGAGTTCGCTGCCCACTGTCACCGCCATTGTAGCACGTGTGTAGCCCAGCCCGTAAGGGCCATGAGGACTTGACGTCATCCCCACCTTCCTCTCGGCTTATCACCGGCAGTCCCCCTAGAGTGCCCAACCAAATGCTGGCAACTAAGGGCGAGGGTTGCGCTCGTTGCGGGACTTAACCCAACATCTCACGACACGAGCTGACGACAGCCATGCAGCACCTGTCCTGGCGTCCCCGAAGGGAACCATCGGTCTCCCGATGTAACACCAAATGTCAAGGGCTGGTAAGGTTCTGCGC…	R2A Agar			circular	raised	entire	shiny	moist	pearly white	opaque
MMSF_3361	MT840599	Symbiodiniaceae	G3	Gerakladium sp.	SCF097.01	Roseibium sediminis	98.52	Bacteria	Proteobacteria	Alphaproteobacteria	Rhodobacterales	Rhodobacteraceae	Roseibium	sediminis	TACGGTTAGCGCACTGCCTTCGGGTAAACCCAACTCCCATGGTGTGACGGGCGGTGTGTACAAGGCCCGGGAACGTATTCACCGCGTCATGCTGTTACGCGATTACTAGCGATTCCAACTTCATGCTCTCGAGTTGCAGAGAACAATCCGAACTGAGACGGCTTTTTGAGATTAGCTCCCCCTCGCGGGTTCGCTGCCCATTGTCACCGCCATTGTAGCACGTGTGTAGCCCAGCCCGTAAGGGCCATGAGGACTTGACGTCATCCCCACCTTCCTCTCGGCTTATCACCGGCAGTCCCCCTAGAGTGCCCAACTAAATGCTGGCAACTAAGGGCGAGGGTTGCGCTCGTTGCGGGACTTAACCCAACATCTCACGACACGAGCTGACGACAGCCATGC…	R2A Agar			circular	umbonate	entire	shiny	moist	creamy pink	opaque
MMSF_3362	MT840600	Symbiodiniaceae	G3	Gerakladium sp.	SCF097.01	Muricauda aquimarina	99.75	Bacteria	Bacteroidetes	Flavobacteriia	Flavobacteriales	Flavobacteriaceae	Muricauda	aquimarina	CGCTCCTCTCGGTGACGGACTTCAGGCACTCCCGGCTTCCATGGCTTGACGGGCGGTGTGTACAAGGCCCGGGAACGTATTCACCGGATCATGGCTGATATCCGATTACTAGCGATTCCAGCTTCACGGGGTCGAGTTGCAGACCCCGATCCGAACTGTGACCGGTTTTGTAGATCCGCGCCCCCTTGCGGGGTGGCTTCCCTCTGTACCGGCCATTGTAGCACGTGTGTAGCCCAGGACGTAAGGGCCGTGATGATTTGACGTCGTCCCCACCTTCCTCACGGTTTGCACCGGCAGTCCCGTTAGAGTCCCCATCTTGACATGCTGGCAACTAACGGTAGGGGTTGCGCTCGTTATAGGACTTAACCTGACACCTCACGGCACGAGCTGACGACAACC…	R2A Agar			circular	raised	entire	shiny	moist	orange	opaque
MMSF_3363	MT840601	Symbiodiniaceae	G3	Gerakladium sp.	SCF097.01	Marinobacter sp.	99.51	Bacteria	Proteobacteria	Gammaproteobacteria	Alteromonadales	Alteromonadaceae	Marinobacter		TAGACTAACCACTTTCCTGGTGCAATCCCACTCCCCATGGTGTGACGGGCGGTGTGTACAAGGCCCGGGAACGTATTCACCGTGACATTCTGATTCACGATTACTAGCGATTCCGACTTCACGCAGTCGAGTTGCAGACTGCGATCCGGACTACGATGCGTTTTGTGAGATTGGCTCCCCCTCGCGGGTTTGCAGCCCTCTGTGCGCACCATTGTAGCACGTGTGTAGCCCTGGCCGTAAGGGCCATGATGACCTGACGTCATCCCCACCTTCCTCCGGTTTGTCACCGGCAGTCTCCCTAGAGTTCTCAGCCGAACTGCTAGCAACTAGGGATAGGGGTTGCGCTCGTTACGGGACTTAACCCAACATCTCACGACACGAGCTGACGACGGCCATGCA…	R2A Agar			irregular	flat	undulate	shiny	moist	white - brown centre	translucent
MMSF_3364	MT840602	Symbiodiniaceae	G3	Gerakladium sp.	SCF097.01	Muricauda aquimarina	100	Bacteria	Bacteroidetes	Flavobacteriia	Flavobacteriales	Flavobacteriaceae	Muricauda	aquimarina	GGATCATGGCTGATATCCGATTACTAGCGATTCCAGCTTCACGGGGTCGAGTTGCAGACCCCGATCCGAACTGTGACCGGTTTTGTAGATCCGCGCCCCCTTGCGGGGTGGCTTCCCTCTGTACCGGCCATTGTAGCACGTGTGTAGCCCAGGACGTAAGGGCCGTGATGATTTGACGTCGTCCCCACCTTCCTCACGGTTTGCACCGGCAGTCCCGTTAGAGTCCCCATCTTGACATGCTGGCAACTAACGGTAGGGGTTGCGCTCGTTATAGGACTTAACCTGACACCTCACGGCACGAGCTGACGACAACCATGCAGCACCTTGCAGGCGGTCCGAAGAAAGGGGTATCTCTACCCCATGCAGCCTGCATTTAAGCCCTGGTAAGGTTCCTCGCGT…	R2A Agar			circular	raised	entire	shiny	moist	orange	opaque
MMSF_3365	MT840603	Symbiodiniaceae	G3	Gerakladium sp.	SCF097.01	Muricauda aquimarina	100	Bacteria	Bacteroidetes	Flavobacteriia	Flavobacteriales	Flavobacteriaceae	Muricauda	aquimarina	CGGATCATGGCTGATATCCGATTACTAGCGATTCCAGCTTCACGGGGTCGAGTTGCAGACCCCGATCCGAACTGTGACCGGTTTTGTAGATCCGCGCCCCCTTGCGGGGTGGCTTCCCTCTGTACCGGCCATTGTAGCACGTGTGTAGCCCAGGACGTAAGGGCCGTGATGATTTGACGTCGTCCCCACCTTCCTCACGGTTTGCACCGGCAGTCCCGTTAGAGTCCCCATCTTGACATGCTGGCAACTAACGGTAGGGGTTGCGCTCGTTATAGGACTTAACCTGACACCTCACGGCACGAGCTGACGACAACCATGCAGCACCTTGCAGGCGGTCCGAAGAAAGGGGTATCTCTACCCCATGCAGCCTGCATTTAAGCCCTGGTAAGGTTCCTCGCG…	R2A Agar			circular	raised	entire	shiny	moist	orange	opaque
MMSF_3366	MT840604	Symbiodiniaceae	G3	Gerakladium sp.	SCF097.01	Roseitalea porphyridii	97.84	Bacteria	Proteobacteria	Alphaproteobacteria	Rhizobiales	Phyllobacteriaceae	Roseitalea	porphyridii	CTGCCTCCTTGCGGTTAGCGCACGGTCTTCGGGTAGAGCCAACTCCCATGGTGTGACGGGCGGTGTGTACAAGGCCCGGGAACGTATTCACCGTGGCATGCTGATCCACGATTACTAGCGATTCCAACTTCATGCACTCGAGTTGCAGAGTGCAATCCGAACTGAGATGGTTTTTGGAGATTAGCTCGGCCTTGCGACCTCGCTGCCCACTGTCACCACCATTGTAGCACGTGTGTAGCCCAGCCCGTAAGGGCCATGAGGACTTGACGTCATCCCCACCTTCCTCTCGGCTTATCACCGGCAGTCCCCTTAGAGTGCCCAACTGAATGCTGGCAACTAAGGGCGAGGGTTGCGCTCGTTGCGGGACTTAACCCAACATCTCACGACACGAGCTGACGA…	R2A Agar			circular	umbonate	entire	shiny	solid	pearly white	opaque
MMSF_3367	MT840605	Symbiodiniaceae	G3	Gerakladium sp.	SCF097.01	Muricauda aquimarina	100	Bacteria	Bacteroidetes	Flavobacteriia	Flavobacteriales	Flavobacteriaceae	Muricauda	aquimarina	ACCGGATCATGGCTGATATCCGATTACTAGCGATTCCAGCTTCACGGGGTCGAGTTGCAGACCCCGATCCGAACTGTGACCGGTTTTGTAGATCCGCGCCCCCTTGCGGGGTGGCTTCCCTCTGTACCGGCCATTGTAGCACGTGTGTAGCCCAGGACGTAAGGGCCGTGATGATTTGACGTCGTCCCCACCTTCCTCACGGTTTGCACCGGCAGTCCCGTTAGAGTCCCCATCTTGACATGCTGGCAACTAACGGTAGGGGTTGCGCTCGTTATAGGACTTAACCTGACACCTCACGGCACGAGCTGACGACAACCATGCAGCACCTTGCAGGCGGTCCGAAGAAAGGGGTATCTCTACCCCATGCAGCCTGCATTTAAGCCCTGGTAAGGTTCCTCG…	R2A Agar			circular	umbonate	entire	wrinkled	moist	creamy pink	opaque
MMSF_3369	MT840606	Symbiodiniaceae	G3	Gerakladium sp.	SCF097.01	Muricauda aquimarina	100	Bacteria	Bacteroidetes	Flavobacteriia	Flavobacteriales	Flavobacteriaceae	Muricauda	aquimarina	ATGGCTTGACGGGCGGTGTGTACAAGGCCCGGGAACGTATTCACCGGATCATGGCTGATATCCGATTACTAGCGATTCCAGCTTCACGGGGTCGAGTTGCAGACCCCGATCCGAACTGTGACCGGTTTTGTAGATCCGCGCCCCCTTGCGGGGTGGCTTCCCTCTGTACCGGCCATTGTAGCACGTGTGTAGCCCAGGACGTAAGGGCCGTGATGATTTGACGTCGTCCCCACCTTCCTCACGGTTTGCACCGGCAGTCCCGTTAGAGTCCCCATCTTGACATGCTGGCAACTAACGGTAGGGGTTGCGCTCGTTATAGGACTTAACCTGACACCTCACGGCACGAGCTGACGACAACCATGCAGCACCTTGCAGGCGGTCCGAAGAAAGGGGTATCTC…	R2A Agar			circular	raised	entire	shiny	moist	orange	opaque
MMSF_3370	MT840607	Symbiodiniaceae	G3	Gerakladium sp.	SCF097.01	Roseovarius algicolus	100	Bacteria	Proteobacteria	Alphaproteobacteria	Rhodobacterales	Rhodobacteraceae	Roseovarius	algicolus	GGTGTGACGGGCGGTGTGTACAAGGCCCGGGAACGTATTCACCGCGTCATGCTGTTACGCGATTACTAGCGATTCCGACTTCATGCCGTCGAGTTGCAGACGACAATCCGAACTGAGATGGTTTTTAGGGATTAACCCTCTGTTACCACCATTGTAGCACGTGTGTAGCCCAACCCGTAAGGGCCATGAGGACTTGACGTCATCCACACCTTCCTCCCGCTTATCACGGGCAGTTTCCATAGAGTGCCCAGCCGAACTGCTGGCAACTAGGGATGTGGGTTGCGCTCGTTGCCGGACTTAACCGAACATCTCACGACACGAGCTGACGACAGCCATGCAGCACCTGTCACTGATCCAGCCGAACTGAAGGAATCTCTCTCGAGAAACCGCGATCAGGAT…	R2A Agar			circular	umbonate	entire	shiny	moist	pearly white	opaque
MMSF_3390	MT840608	Symbiodiniaceae	B1	Breviolum minutum	MMSF01	Muricauda aquimarina	99.79	Bacteria	Bacteroidetes	Flavobacteriia	Flavobacteriales	Flavobacteriaceae	Muricauda	aquimarina	GCTCCTCTCGGTGACGGACTTCAGGCACTCCCGGCTTCCATGGCTTGACGGGCGGTGTGTACAAGGCCCGGGAACGTATTCACCGGATCATGGCTGATATCCGATTACTAGCGATTCCAGCTTCACGGGGTCGAGTTGCAGACCCCGATCCGAACTGTGACCGGTTTTGTAGATCCGCGCCCCCTTGCGGGGTGGCTTCCCTCTGTACCGGCCATTGTAGCACGTGTGTAGCCCAGGACGTAAGGGCCGTGATGATTTGACGTCGTCCCCACCTTCCTCACGGTTTGCACCGGCAGTCCCGTTAGAGTCCCCATCTTGACATGCTGGCAACTAACGGTAGGGGTTGCGCTCGTTATAGGACTTAACCTGACACCTCACGGCACGAGCTGACGACAACCA…	Marine Agar			circular	raised	entire	shiny	moist	orange	opaque
MMSF_3393	MT840609	Symbiodiniaceae	B1	Breviolum minutum	MMSF01	Roseovarius algicolus	100	Bacteria	Proteobacteria	Alphaproteobacteria	Rhodobacterales	Rhodobacteraceae	Roseovarius	algicolus	CACCGTCTTCGGGTAAACCCAACTCCCATGGTGTGACGGGCGGTGTGTACAAGGCCCGGGAACGTATTCACCGCGTCATGCTGTTACGCGATTACTAGCGATTCCGACTTCATGCCGTCGAGTTGCAGACGACAATCCGAACTGAGATGGTTTTTAGGGATTAACCCTCTGTTACCACCATTGTAGCACGTGTGTAGCCCAACCCGTAAGGGCCATGAGGACTTGACGTCATCCACACCTTCCTCCCGCTTATCACGGGCAGTTTCCATAGAGTGCCCAGCCGAACTGCTGGCAACTAGGGATGTGGGTTGCGCTCGTTGCCGGACTTAACCGAACATCTCACGACACGAGCTGACGACAGCCATGCAGCACCTGTCACTGATCCAGCCGAACTGAAGG…	Marine Agar			circular	umbonate	entire	wrinkled	solid	white	opaque
MMSF_3395	MT840610	Symbiodiniaceae	B1	Breviolum minutum	MMSF01	Mameliella alba	99.87	Bacteria	Proteobacteria	Alphaproteobacteria	Rhodobacterales	Rhodobacteraceae	Mameliella	alba	AGCGCACGGCCGTCAGGTAGAACCAACTCCCATGGTGTGACGGGCGGTGTGTACAAGGCCCGGGAACGTATTCACCGCGTCATGCTGTTACGCGATTACTAGCGATTCCGACTTCATGCTCTCGAGTTGCAGAGAACAATCCGAACTGAGACATCTTTTGGGGATTAACCCACTGTAGATGCCATTGTAGCACGTGTGTAGCCCAACCCGTAAGGGCCATGAGGACTTGACGTCATCCACACCTTCCTCCCGCTTATCACGGGCAGTTTCTCCAGAGTGCCCAGCCGAACTGCTGGCAACTGAAGATGTGGGTTGCGCTCGTTGCCGGACTTAACCGAACATCTCACGACACGAGCTGACGACAGCCATGCAGCACCTGTCACTGCGTCCCCGAAGGGA…	Marine Agar			circular	umbonate	entire	shiny	moist	beige	opaque
MMSF_3396	MT840611	Symbiodiniaceae	B1	Breviolum minutum	MMSF01	Mameliella alba	99.75	Bacteria	Proteobacteria	Alphaproteobacteria	Rhodobacterales	Rhodobacteraceae	Mameliella	alba	CGCTGCCTCCCGAAGGTTAGCGCACGGCCGTCAGGTAGAACCAACTCCCATGGTGTGACGGGCGGTGTGTACAAGGCCCGGGAACGTATTCACCGCGTCATGCTGTTACGCGATTACTAGCGATTCCGACTTCATGCTCTCGAGTTGCAGAGAACAATCCGAACTGAGACATCTTTTGGGGATTAACCCACTGTAGATGCCATTGTAGCACGTGTGTAGCCCAACCCGTAAGGGCCATGAGGACTTGACGTCATCCACACCTTCCTCCCGCTTATCACGGGCAGTTTCTCCAGAGTGCCCAGCCGAACTGCTGGCAACTGAAGATGTGGGTTGCGCTCGTTGCCGGACTTAACCGAACATCTCACGACACGAGCTGACGACAGCCATGCAGCACCTGTC…	Marine Agar			circular	umbonate	entire	shiny	moist	beige	opaque
MMSF_3397	MT840612	Symbiodiniaceae	B1	Breviolum minutum	MMSF01	Roseovarius algicolus	100	Bacteria	Proteobacteria	Alphaproteobacteria	Rhodobacterales	Rhodobacteraceae	Roseovarius	algicolus	GGTGTGACGGGCGGTGTGTACAAGGCCCGGGAACGTATTCACCGCGTCATGCTGTTACGCGATTACTAGCGATTCCGACTTCATGCCGTCGAGTTGCAGACGACAATCCGAACTGAGATGGTTTTTAGGGATTAACCCTCTGTTACCACCATTGTAGCACGTGTGTAGCCCAACCCGTAAGGGCCATGAGGACTTGACGTCATCCACACCTTCCTCCCGCTTATCACGGGCAGTTTCCATAGAGTGCCCAGCCGAACTGCTGGCAACTAGGGATGTGGGTTGCGCTCGTTGCCGGACTTAACCGAACATCTCACGACACGAGCTGACGACAGCCATGCAGCACCTGTCACTGATCCAGCCGAACTGAAGGAATCTCTCTCGAGAAACCGCGATCAGGAT…	Marine Agar			circular	raised	entire	shiny	moist	pink	opaque
MMSF_3398	MT840613	Symbiodiniaceae	B1	Breviolum minutum	MMSF01	Roseovarius algicolus	100	Bacteria	Proteobacteria	Alphaproteobacteria	Rhodobacterales	Rhodobacteraceae	Roseovarius	algicolus	GCGAACAGGTCGGCGCACCGTCTTCGGGTAAACCCAACTCCCATGGTGTGACGGGCGGTGTGTACAAGGCCCGGGAACGTATTCACCGCGTCATGCTGTTACGCGATTACTAGCGATTCCGACTTCATGCCGTCGAGTTGCAGACGACAATCCGAACTGAGATGGTTTTTAGGGATTAACCCTCTGTTACCACCATTGTAGCACGTGTGTAGCCCAACCCGTAAGGGCCATGAGGACTTGACGTCATCCACACCTTCCTCCCGCTTATCACGGGCAGTTTCCATAGAGTGCCCAGCCGAACTGCTGGCAACTAGGGATGTGGGTTGCGCTCGTTGCCGGACTTAACCGAACATCTCACGACACGAGCTGACGACAGCCATGCAGCACCTGTCACTGATC…	Marine Agar			irregular	flat	filiform	shiny	moist	white	transparent
MMSF_3399	MT840614	Symbiodiniaceae	B1	Breviolum minutum	MMSF01	Labrenzia alba	98.76	Bacteria	Proteobacteria	Alphaproteobacteria	Rhodobacterales	Rhodobacteraceae	Labrenzia	alba	TAGCGCACTGCCTTCGGGTAAACCCAACTCCCATGGTGTGACGGGCGGTGTGTACAAGGCCCGGGAACGTATTCACCGCGTCATGCTGTTACGCGATTACTAGCGATTCCAACTTCATGCTCTCGAGTTGCAGAGAACAATCCGAACTGAGACGGCTTTTGGAGATTAGCTCCCCCTCACGGGTTCGCTGCCCACTGTCACCGCCATTGTAGCACGTGTGTAGCCCAGCCCGTAAGGGCCATGAGGACTTGACGTCATCCCCACCTTCCTCTCGGCTTATCACCGGCAGTCCCCCTAGAGTGCCCAACCAAATGCTGGCAACTAAGGGCGAGGGTTGCGCTCGTTGCGGGACTTAACCCAACATCTCACGACACGAGCTGACGACAGCCATGCAGCACC…	Marine Agar			circular	convex	entire	shiny	moist	pearly white	opaque
MMSF_3400	MT840615	Symbiodiniaceae	B1	Breviolum minutum	MMSF01	Aquicoccus porphyridii	100	Bacteria	Proteobacteria	Alphaproteobacteria	Rhodobacterales	Rhodobacteraceae	Aquicoccus	porphyridii	GACGGGCGGTGTGTACAAGGCCCGGGAACGTATTCACCGCGTCATGCTGTTACGCGATTACTAGCGATTCCGACTTCATGGGGTCGAGTTGCAGACCCCAATCCGAACTGAGATGTCTTTTGGGGATTAACCCACTGTAGACACCATTGTAGCACGTGTGTAGCCCAACCCGTAAGGGCCATGAGGACTTGACGTCATCCACACCTTCCTCCCGCTTATCACGGGCAGTTTCCATAGAGTGCCCAGCCGAACTGCTGGCAACTAGGGATGTGGGTTGCGCTCGTTGCCGGACTTAACCGAACATCTCACGACACGAGCTGACGACAGCCATGCAGCACCTGTCACTGCGTCCCCGAAGGGAACCATCCATCTCTGGATGTAGCACAGGATGTCAAGGGT…	Marine Agar			circular	convex	entire	shiny	moist	white	opaque
MMSF_3401	MT840616	Symbiodiniaceae	B1	Breviolum minutum	MMSF01	Marivita cryptomonadis	99.05	Bacteria	Proteobacteria	Alphaproteobacteria	Rhodobacterales	Rhodobacteraceae	Marivita	cryptomonadis	TGACGGGCGGTGTGTACAAGGCCCGGGAACGTATTCACCGCGTCATGCTGTTACGCGATTACTAGCGATTCCGACTTCATGGGGTCGAGTTGCAGACCCCAATCCGAACTGAGATGGCTTTTGGGGATTAACCCATTGTCACCACCATTGTAGCACGTGTGTAGCCCAACCCGTAAGGGCCATGAGGACTTGACGTCATCCACACCTTCCTCCCGCTTATCACGGGCAGTTTCTTTAGAGTGCCCAGCCGAACTGCTGGCAACTAAAGATGTGGGTTGCGCTCGTTGCCGGACTTAACCGAACATCTCACGACACGAGCTGACGACAGCCATGCAGCACCTGTCACTGCGTCCCCGAAGGGAACCATCCATCTCTGGATGTAGCACAGGATGTCAAGGG…	Marine Agar			circular	raised	entire	shiny	moist	pink	opaque
MMSF_3403	MT840617	Symbiodiniaceae	B1	Breviolum minutum	MMSF01	Muricauda aquimarina	100	Bacteria	Bacteroidetes	Flavobacteriia	Flavobacteriales	Flavobacteriaceae	Muricauda	aquimarina	GTGTACAAGGCCCGGGAACGTATTCACCGGATCATGGCTGATATCCGATTACTAGCGATTCCAGCTTCACGGGGTCGAGTTGCAGACCCCGATCCGAACTGTGACCGGTTTTGTAGATCCGCGCCCCCTTGCGGGGTGGCTTCCCTCTGTACCGGCCATTGTAGCACGTGTGTAGCCCAGGACGTAAGGGCCGTGATGATTTGACGTCGTCCCCACCTTCCTCACGGTTTGCACCGGCAGTCCCGTTAGAGTCCCCATCTTGACATGCTGGCAACTAACGGTAGGGGTTGCGCTCGTTATAGGACTTAACCTGACACCTCACGGCACGAGCTGACGACAACCATGCAGCACCTTGCAGGCGGTCCGAAGAAAGGGGTATCTCTACCCCATGCAGCCTGC…	Marine Agar			irregular	umbonate	lobate	shiny	moist	orange	translucent
MMSF_3404	MT840618	Symbiodiniaceae	B1	Breviolum minutum	MMSF01	Muricauda aquimarina	100	Bacteria	Bacteroidetes	Flavobacteriia	Flavobacteriales	Flavobacteriaceae	Muricauda	aquimarina	CGGTGACGGACTTCAGGCACTCCCGGCTTCCATGGCTTGACGGGCGGTGTGTACAAGGCCCGGGAACGTATTCACCGGATCATGGCTGATATCCGATTACTAGCGATTCCAGCTTCACGGGGTCGAGTTGCAGACCCCGATCCGAACTGTGACCGGTTTTGTAGATCCGCGCCCCCTTGCGGGGTGGCTTCCCTCTGTACCGGCCATTGTAGCACGTGTGTAGCCCAGGACGTAAGGGCCGTGATGATTTGACGTCGTCCCCACCTTCCTCACGGTTTGCACCGGCAGTCCCGTTAGAGTCCCCATCTTGACATGCTGGCAACTAACGGTAGGGGTTGCGCTCGTTATAGGACTTAACCTGACACCTCACGGCACGAGCTGACGACAACCATGCAGCAC…	Marine Agar			circular	raised	entire	shiny	moist	orange	opaque
MMSF_3407	MT840619	Symbiodiniaceae	B1	Breviolum minutum	MMSF01	Muricauda aquimarina	99.75	Bacteria	Bacteroidetes	Flavobacteriia	Flavobacteriales	Flavobacteriaceae	Muricauda	aquimarina	GCTCCTCTCGGTGACGGACTTCAGGCACTCCCGGCTTCCATGGCTTGACGGGCGGTGTGTACAAGGCCCGGGAACGTATTCACCGGATCATGGCTGATATCCGATTACTAGCGATTCCAGCTTCACGGGGTCGAGTTGCAGACCCCGATCCGAACTGTGACCGGTTTTGTAGATCCGCGCCCCCTTGCGGGGTGGCTTCCCTCTGTACCGGCCATTGTAGCACGTGTGTAGCCCAGGACGTAAGGGCCGTGATGATTTGACGTCGTCCCCACCTTCCTCACGGTTTGCACCGGCAGTCCCGTTAGAGTCCCCATCTTGACATGCTGGCAACTAACGGTAGGGGTTGCGCTCGTTATAGGACTTAACCTGACACCTCACGGCACGAGCTGACGACAACCA…	Marine Agar			circular	raised	entire	shiny	moist	orange	opaque
MMSF_3408	MT840620	Symbiodiniaceae	B1	Breviolum minutum	MMSF01	Marinobacter salsuginis	100	Bacteria	Proteobacteria	Gammaproteobacteria	Alteromonadales	Alteromonadaceae	Marinobacter	salsuginis	GATCGTCCTCCCGAAGGTTAGACTAACCACTTCTGGTGCAATCCACTCCCATGGTGTGACGGGCGGTGTGTACAAGGCCCGGGAACGTATTCACCGTGACATTCTGATTCACGATTACTAGCGATTCCGACTTCACGCAGTCGAGTTGCAGACTGCGATCCGGACTACGACGCGTTTTGTGAGATTGGCTCCCCCTCGCGGGTTTGCAGCCCTCTGTGCGCGCCATTGTAGCACGTGTGTAGCCCTGGCCGTAAGGGCCATGATGACCTGACGTCATCCCCACCTTCCTCCGGTTTGTCACCGGCAGTCTCCCTAGAGTTCTCAGCCGAACTGCTAGCAACTAGGGATAGGGGTTGCGCTCGTTACGGGACTTAACCCAACATCTCACGACACGAGCTG…	Marine Agar			irregular	flat	lobate	shiny	moist	cream	transparent
MMSF_3409	MT840621	Symbiodiniaceae	B1	Breviolum minutum	MMSF01	Sulfitobacter sp.	99.23	Bacteria	Proteobacteria	Alphaproteobacteria	Rhodobacterales	Rhodobacteraceae	Sulfitobacter		AGGTTAGCGCAGCGTCGTCGGGTAGAACCAACTCCCATGGTGTGACGGGCGGTGTGTACAAGGCCCGGGAACGTATTCACCGCGTCATGCTGTTACGCGATTACTAGCGATTCCGACTTCATGGGGTCGAGTTGCAGACCCCAATCCGAACTGAGATGGCTTTTGGGGATTAACCCATTGTCACCACCATTGTAGCACGTGTGTAGCCCAACCCGTAAGGGCCATGAGGACTTGACGTCATCCACACCTTCCTCCCGCTTATCACGGGCAGTTTCTTTAGAGTGCCCAGCCGAACTGCTGGCAACTAAAGATGTGGGTTGCGCTCGTTGCCGGACTTAACCGAACATCTCACGACACGAGCTGACGACAGCCATGCAGCACCTGTCACTGCGTCCCCGA…	Marine Agar			circular	raised	entire	shiny	moist	pink	opaque
MMSF_3411	MT840622	Symbiodiniaceae	B1	Breviolum minutum	MMSF01	Aquicoccus porphyridii	100	Bacteria	Proteobacteria	Alphaproteobacteria	Rhodobacterales	Rhodobacteraceae	Aquicoccus	porphyridii	CCGAAGAGGTTAGCGCACGGCCGTCGGGTAGACCCAACTCCCATGGTGTGACGGGCGGTGTGTACAAGGCCCGGGAACGTATTCACCGCGTCATGCTGTTACGCGATTACTAGCGATTCCGACTTCATGGGGTCGAGTTGCAGACCCCAATCCGAACTGAGATGTCTTTTGGGGATTAACCCACTGTAGACACCATTGTAGCACGTGTGTAGCCCAACCCGTAAGGGCCATGAGGACTTGACGTCATCCACACCTTCCTCCCGCTTATCACGGGCAGTTTCCATAGAGTGCCCAGCCGAACTGCTGGCAACTAGGGATGTGGGTTGCGCTCGTTGCCGGACTTAACCGAACATCTCACGACACGAGCTGACGACAGCCATGCAGCACCTGTCACTGCGT…	Marine Agar			circular	convex	entire	shiny	moist	white	opaque
MMSF_3412	MT840623	Symbiodiniaceae	B1	Breviolum minutum	MMSF01	Labrenzia alba	98.77	Bacteria	Proteobacteria	Alphaproteobacteria	Rhodobacterales	Rhodobacteraceae	Labrenzia	alba	TACGGTTAGCGCACTGCCTTCGGGTAAACCCAACTCCCATGGTGTGACGGGCGGTGTGTACAAGGCCCGGGAACGTATTCACCGCGTCATGCTGTTACGCGATTACTAGCGATTCCAACTTCATGCTCTCGAGTTGCAGAGAACAATCCGAACTGAGACGGCTTTTGGAGATTAGCTCCCCCTCACGGGTTCGCTGCCCACTGTCACCGCCATTGTAGCACGTGTGTAGCCCAGCCCGTAAGGGCCATGAGGACTTGACGTCATCCCCACCTTCCTCTCGGCTTATCACCGGCAGTCCCCCTAGAGTGCCCAACCAAATGCTGGCAACTAAGGGCGAGGGTTGCGCTCGTTGCGGGACTTAACCCAACATCTCACGACACGAGCTGACGACAGCCATGC…	Marine Agar			circular	convex	entire	shiny	moist	white	opaque
MMSF_3413	MT840624	Symbiodiniaceae	B1	Breviolum minutum	MMSF01	Mameliella alba	99.86	Bacteria	Proteobacteria	Alphaproteobacteria	Rhodobacterales	Rhodobacteraceae	Mameliella	alba	CGGGCGGTGTGTACAAGGCCCGGGAACGTATTCACCGCGTCATGCTGTTACGCGATTACTAGCGATTCCGACTTCATGCTCTCGAGTTGCAGAGAACAATCCGAACTGAGACATCTTTTGGGGATTAACCCACTGTAGATGCCATTGTAGCACGTGTGTAGCCCAACCCGTAAGGGCCATGAGGACTTGACGTCATCCACACCTTCCTCCCGCTTATCACGGGCAGTTTCTCCAGAGTGCCCAGCCGAACTGCTGGCAACTGAAGATGTGGGTTGCGCTCGTTGCCGGACTTAACCGAACATCTCACGACACGAGCTGACGACAGCCATGCAGCACCTGTCACTGCGTCCCCGAAGGGAACCATCCATCTCTGGATGTGGCACAGGATGTCAAGGGTTG…	Marine Agar			circular	umbonate	entire	shiny	moist	cream	opaque
MMSF_3414	MT840625	Symbiodiniaceae	B1	Breviolum minutum	MMSF01	Roseovarius algicolus	100	Bacteria	Proteobacteria	Alphaproteobacteria	Rhodobacterales	Rhodobacteraceae	Roseovarius	algicolus	GCGAACAGGTCGGCGCACCGTCTTCGGGTAAACCCAACTCCCATGGTGTGACGGGCGGTGTGTACAAGGCCCGGGAACGTATTCACCGCGTCATGCTGTTACGCGATTACTAGCGATTCCGACTTCATGCCGTCGAGTTGCAGACGACAATCCGAACTGAGATGGTTTTTAGGGATTAACCCTCTGTTACCACCATTGTAGCACGTGTGTAGCCCAACCCGTAAGGGCCATGAGGACTTGACGTCATCCACACCTTCCTCCCGCTTATCACGGGCAGTTTCCATAGAGTGCCCAGCCGAACTGCTGGCAACTAGGGATGTGGGTTGCGCTCGTTGCCGGACTTAACCGAACATCTCACGACACGAGCTGACGACAGCCATGCAGCACCTGTCACTGATC…	Marine Agar			irregular	umbonate	undulate	shiny	moist	white	transparent
MMSF_3415	MT840626	Symbiodiniaceae	B1	Breviolum minutum	MMSF01	Muricauda aquimarina	99.75	Bacteria	Bacteroidetes	Flavobacteriia	Flavobacteriales	Flavobacteriaceae	Muricauda	aquimarina	CTCCTCTCGGTGACGGACTTCAGGCACTCCCGGCTTCCATGGCTTGACGGGCGGTGTGTACAAGGCCCGGGAACGTATTCACCGGATCATGGCTGATATCCGATTACTAGCGATTCCAGCTTCACGGGGTCGAGTTGCAGACCCCGATCCGAACTGTGACCGGTTTTGTAGATCCGCGCCCCCTTGCGGGGTGGCTTCCCTCTGTACCGGCCATTGTAGCACGTGTGTAGCCCAGGACGTAAGGGCCGTGATGATTTGACGTCGTCCCCACCTTCCTCACGGTTTGCACCGGCAGTCCCGTTAGAGTCCCCATCTTGACATGCTGGCAACTAACGGTAGGGGTTGCGCTCGTTATAGGACTTAACCTGACACCTCACGGCACGAGCTGACGACAACCAT…	Marine Agar			circular	raised	entire	shiny	moist	orange	opaque
MMSF_3422	MT840627	Symbiodiniaceae	B1	Breviolum minutum	MMSF01	Roseovarius algicolus	100	Bacteria	Proteobacteria	Alphaproteobacteria	Rhodobacterales	Rhodobacteraceae	Roseovarius	algicolus	GGCGCACCGTCTTCGGGTAAACCCAACTCCCATGGTGTGACGGGCGGTGTGTACAAGGCCCGGGAACGTATTCACCGCGTCATGCTGTTACGCGATTACTAGCGATTCCGACTTCATGCCGTCGAGTTGCAGACGACAATCCGAACTGAGATGGTTTTTAGGGATTAACCCTCTGTTACCACCATTGTAGCACGTGTGTAGCCCAACCCGTAAGGGCCATGAGGACTTGACGTCATCCACACCTTCCTCCCGCTTATCACGGGCAGTTTCCATAGAGTGCCCAGCCGAACTGCTGGCAACTAGGGATGTGGGTTGCGCTCGTTGCCGGACTTAACCGAACATCTCACGACACGAGCTGACGACAGCCATGCAGCACCTGTCACTGATCCAGCCGAACTG…	Marine Agar			circular	flat	entire	shiny	moist	white	transparent
MMSF_3423	MT840628	Symbiodiniaceae	B1	Breviolum minutum	MMSF01	Salipiger bermudensis	100	Bacteria	Proteobacteria	Alphaproteobacteria	Rhodobacterales	Rhodobacteraceae	Salipiger	bermudensis	CGCGTCATGCTGTTACGCGATTACTAGCGATTCCGACTTCATGCCGTCGAGTTGCAGACGACAATCCGAACTGAGACATCTTTTTGGGATTAACCCACTGTAGATGCCATTGTAGCACGTGTGTAGCCCAACCCGTAAGGGCCATGAGGACTTGACGTCATCCACACCTTCCTCCCGCTTATCACGGGCAGTTTCCCTAGAGTGCCCAGCCGAACTGCTGGCAACTAAGGATGTGGGTTGCGCTCGTTGCCGGACTTAACCGAACATCTCACGACACGAGCTGACGACAGCCATGCAGCACCTGTCACTCAGTCCCCGAAGGGAACCATCCATCTCTGGATGTAGCTGAGGATGTCAAGGGTTGGTAAGGTTCTGCGCGTTGCTTCGAATTAAACCACA…	Marine Agar			circular	raised	entire	shiny	moist	beige	opaque
MMSF_3424	MT840629	Symbiodiniaceae	B1	Breviolum minutum	MMSF01	Limimaricola pyoseonensis	100	Bacteria	Proteobacteria	Alphaproteobacteria	Rhodobacterales	Rhodobacteraceae	Limimaricola	pyoseonensis	CGCACGGCCGTCGGGTAAACCCAACTCCCATGGTGTGACGGGCGGTGTGTACAAGGCCCGGGAACGTATTCACCGCGTCATGCTGTTACGCGATTACTAGCGATTCCGACTTCATGGGGTCGAGTTGCAGACCCCAATCCGAACTGAGATGCCTTTTGGGGATTAACCCACTGTAGGCACCATTGTAGCACGTGTGTAGCCCAACCCGTAAGGGCCATGAGGACTTGACGTCATCCACACCTTCCTCCCGCTTATCACGGGCAGTTCCCCTAGAGTGCCCAACCAAATGCTGGCAACTAGGGGTGTGGGTTGCGCTCGTTGCCGGACTTAACCGAACATCTCACGACACGAGCTGACGACAGCCATGCAGCACCTGTCACCGGGTCACCGAAGTGAAAA…	Marine Agar			circular	umbonate	undulate	wrinkled	moist	pink	opaque
MMSF_3425	MT840630	Symbiodiniaceae	B1	Breviolum minutum	MMSF01	Erythrobacter flavus	99.89	Bacteria	Proteobacteria	Alphaproteobacteria	Sphingomonadales	Erythrobacteraceae	Erythrobacter	flavus	GACGGGCGGTGTGTACAAGGCCTGGGAACGTATTCACCGCGGCATGCTGATCCGCGATTACTAGCGATTCCGCCTTCATGCTCTCGAGTTGCAGAGAACAATCCGAACTGAGACATCTTTTGGAGATTAGCTAACCCTCGCGGGATCGCTGCTCACTGTAGATGCCATTGTAGCACGTGTGTAGCCCAGCCTGTAAGGGCCATGAGGACTTGACGTCATCCCCACCTTCCTCCGGCTTATCACCGGCAGTTTCCTTAAAGTGCCCAACTGAATGATGGCAACTAAGGACGAGGGTTGCGCTCGTTGCGGGACTTAACCCAACATCTCACGACACGAGCTGACGACAGCCATGCAGCACCTGTCACTAGGTCCCCGAAGGGAAGGAATCTGTCTCCAGAA…	Marine Agar			circular	raised	entire	shiny	moist	yellow	opaque
MMSF_3426	MT840631	Symbiodiniaceae	B1	Breviolum minutum	MMSF01	Erythrobacter flavus	99.87	Bacteria	Proteobacteria	Alphaproteobacteria	Sphingomonadales	Erythrobacteraceae	Erythrobacter	flavus	TGTGTACAAGGCCTGGGAACGTATTCACCGCGGCATGCTGATCCGCGATTACTAGCGATTCCGCCTTCATGCTCTCGAGTTGCAGAGAACAATCCGAACTGAGACATCTTTTGGAGATTAGCTAACCCTCGCGGGATCGCTGCTCACTGTAGATGCCATTGTAGCACGTGTGTAGCCCAGCCTGTAAGGGCCATGAGGACTTGACGTCATCCCCACCTTCCTCCGGCTTATCACCGGCAGTTTCCTTAAAGTGCCCAACTGAATGATGGCAACTAAGGACGAGGGTTGCGCTCGTTGCGGGACTTAACCCAACATCTCACGACACGAGCTGACGACAGCCATGCAGCACCTGTCACTAGGTCCCCGAAGGGAAGGAATCTGTCTCCAGAAACCGTCCTA…	Marine Agar			circular	raised	entire	shiny	moist	yellow	opaque
MMSF_3428	MT840632	Symbiodiniaceae	B1	Breviolum minutum	MMSF01	Erythrobacter flavus	99.87	Bacteria	Proteobacteria	Alphaproteobacteria	Sphingomonadales	Erythrobacteraceae	Erythrobacter	flavus	GTGACGGGCGGTGTGTACAAGGCCTGGGAACGTATTCACCGCGGCATGCTGATCCGCGATTACTAGCGATTCCGCCTTCATGCTCTCGAGTTGCAGAGAACAATCCGAACTGAGACATCTTTTGGAGATTAGCTAACCCTCGCGGGATCGCTGCTCACTGTAGATGCCATTGTAGCACGTGTGTAGCCCAGCCTGTAAGGGCCATGAGGACTTGACGTCATCCCCACCTTCCTCCGGCTTATCACCGGCAGTTTCCTTAAAGTGCCCAACTGAATGATGGCAACTAAGGACGAGGGTTGCGCTCGTTGCGGGACTTAACCCAACATCTCACGACACGAGCTGACGACAGCCATGCAGCACCTGTCACTAGGTCCCCGAAGGGAAGGAATCTGTCTCCAG…	Marine Agar			circular	raised	entire	shiny	moist	yellow	opaque
MMSF_3429	MT840633	Symbiodiniaceae	B1	Breviolum minutum	MMSF01	Oricola cellulosilytica	98.58	Bacteria	Proteobacteria	Alphaproteobacteria	Rhizobiales	Phyllobacteriaceae	Oricola	cellulosilytica	TGTGTACAAGGCCCGGGAACGTATTCACCGTGGCATGCTGATCCACGATTACTAGCGATTCCAACTTCATGCACCCGAGTTGCAGAGTGCAATCCGAACTGAGATGGCTTTTGGAGATTAGCTCGACCTTGCGATCTCGCTGCCCACTGTCACCACCATTGTAGCACGTGTGTAGCCCAGCCCGTAAGGGCCATGAGGACTTGACGTCATCCCCACCTTCCTCTCGGCTTATCACCGGCAGTCCCCTTAGAGTGCCCAACTGAATGCTGGCAACTAAGGGCGAGGGTTGCGCTCGTTGCGGGACTTAACCCAACATCTCACGACACGAGCTGACGACAGCCATGCAGCACCTGTCACCGATCCAGCCTAACTGAAGGAATCCATCTCTGGAAACCGCGA…	Marine Agar			circular	raised	entire	shiny	moist	pink	opaque
MMSF_3430	MT840634	Symbiodiniaceae	B1	Breviolum minutum	MMSF01	Roseovarius indicus	100	Bacteria	Proteobacteria	Alphaproteobacteria	Rhodobacterales	Rhodobacteraceae	Roseovarius	indicus	ATAAAGGTTGGCGCACCGTCTTCGGGTAAACCCAACTCCCATGGTGTGACGGGCGGTGTGTACAAGGCCCGGGAACGTATTCACCGCGTCATGCTGTTACGCGATTACTAGCGATTCCGACTTCATGCCGTCGAGTTGCAGACGACAATCCGAACTGAGATGGCTTTTGGGGATTAACCCACTGTCACCACCATTGTAGCACGTGTGTAGCCCAACCCGTAAGGGCCATGAGGACTTGACGTCATCCACACCTTCCTCCCGCTTATCACGGGCAGTTTCCATAGAGTGCCCAGCCGAACTGCTGGCAACTAGGGATGTGGGTTGCGCTCGTTGCCGGACTTAACCGAACATCTCACGACACGAGCTGACGACAGCCATGCAGCACCTGTCACTGATCCA…	Marine Agar			circular	raised	entire	shiny	moist	beige	opaque
MMSF_3431	MT840635	Symbiodiniaceae	B1	Breviolum minutum	MMSF01	Roseovarius aestuarii	98.86	Bacteria	Proteobacteria	Alphaproteobacteria	Rhodobacterales	Rhodobacteraceae	Roseovarius	aestuarii	AAGGTTGGCGCACGGCCTTCGGGTAAACCCAACTCCCATGGTGTGACGGGCGGTGTGTACAAGGCCCGGGAACGTATTCACCGCGTCATGCTGTTACGCGATTACTAGCGATTCCGACTTCATGGGGTCGAGTTGCAGACCCCAATCCGAACTGAGATGTCTTTTGGGGATTAACCCACTGTAGACACCATTGTAGCACGTGTGTAGCCCAACCCGTAAGGGCCATGAGGACTTGACGTCATCCACACCTTCCTCCCGCTTATCACGGGCAGTTTCCATAGAGTGCCCAGCCGAACTGCTGGCAACTAGGGATGTGGGTTGCGCTCGTTGCCGGACTTAACCGAACATCTCACGACACGAGCTGACGACAGCCATGCAGCACCTGTCACTGATCCAGCC…	Marine Agar			circular	raised	entire	wrinkled	solid	white	opaque
MMSF_3432	MT840636	Symbiodiniaceae	B1	Breviolum minutum	MMSF01	Roseovarius algicolus	100	Bacteria	Proteobacteria	Alphaproteobacteria	Rhodobacterales	Rhodobacteraceae	Roseovarius	algicolus	GCGAACAGGTCGGCGCACCGTCTTCGGGTAAACCCAACTCCCATGGTGTGACGGGCGGTGTGTACAAGGCCCGGGAACGTATTCACCGCGTCATGCTGTTACGCGATTACTAGCGATTCCGACTTCATGCCGTCGAGTTGCAGACGACAATCCGAACTGAGATGGTTTTTAGGGATTAACCCTCTGTTACCACCATTGTAGCACGTGTGTAGCCCAACCCGTAAGGGCCATGAGGACTTGACGTCATCCACACCTTCCTCCCGCTTATCACGGGCAGTTTCCATAGAGTGCCCAGCCGAACTGCTGGCAACTAGGGATGTGGGTTGCGCTCGTTGCCGGACTTAACCGAACATCTCACGACACGAGCTGACGACAGCCATGCAGCACCTGTCACTGATC…	Marine Agar			irregular	umbonate	irregular	wrinkled	moist	white	translucent
MMSF_3433	MT840637	Symbiodiniaceae	B1	Breviolum minutum	MMSF01	Roseovarius algicolus	100	Bacteria	Proteobacteria	Alphaproteobacteria	Rhodobacterales	Rhodobacteraceae	Roseovarius	algicolus	GGCGGTGTGTACAAGGCCCGGGAACGTATTCACCGCGTCATGCTGTTACGCGATTACTAGCGATTCCGACTTCATGCCGTCGAGTTGCAGACGACAATCCGAACTGAGATGGTTTTTAGGGATTAACCCTCTGTTACCACCATTGTAGCACGTGTGTAGCCCAACCCGTAAGGGCCATGAGGACTTGACGTCATCCACACCTTCCTCCCGCTTATCACGGGCAGTTTCCATAGAGTGCCCAGCCGAACTGCTGGCAACTAGGGATGTGGGTTGCGCTCGTTGCCGGACTTAACCGAACATCTCACGACACGAGCTGACGACAGCCATGCAGCACCTGTCACTGATCCAGCCGAACTGAAGGAATCTCTCTCGAGAAACCGCGATCAGGATGTCAAGGGT…	Marine Agar			irregular	umbonate	irregular	wrinkled	moist	white	translucent
MMSF_3434	MT840638	Symbiodiniaceae	B1	Breviolum minutum	MMSF01	Labrenzia alba	98.54	Bacteria	Proteobacteria	Alphaproteobacteria	Rhodobacterales	Rhodobacteraceae	Labrenzia	alba	GGGCGGTGTGTACAAGGCCCGGGAACGTATTCACCGCGTCATGCTGTTACGCGATTACTAGCGATTCCAACTTCATGCTCTCGAGTTGCAGAGAACAATCCGAACTGAGACGGCTTTTGGAGATTAGCTCCCCCTCACGGGTTCGCTGCCCACTGTCACCGCCATTGTAGCACGTGTGTAGCCCAGCCCGTAAGGGCCATGAGGACTTGACGTCATCCCCACCTTCCTCTCGGCTTATCACCGGCAGTCCCCCTAGAGTGCCCAACCAAATGCTGGCAACTAAGGGCGAGGGTTGCGCTCGTTGCGGGACTTAACCCAACATCTCACGACACGAGCTGACGACAGCCATGCAGCACCTGTCCTGGCGTCCCCGAAGGGAACCACCGGTCTCCCGGTGTA…	Marine Agar			circular	raised	entire	shiny	moist	white	opaque
MMSF_3435	MT840639	Symbiodiniaceae	B1	Breviolum minutum	MMSF01	Mameliella alba	99.87	Bacteria	Proteobacteria	Alphaproteobacteria	Rhodobacterales	Rhodobacteraceae	Mameliella	alba	CGTCAGGTAGAACCAACTCCCATGGTGTGACGGGCGGTGTGTACAAGGCCCGGGAACGTATTCACCGCGTCATGCTGTTACGCGATTACTAGCGATTCCGACTTCATGCTCTCGAGTTGCAGAGAACAATCCGAACTGAGACATCTTTTGGGGATTAACCCACTGTAGATGCCATTGTAGCACGTGTGTAGCCCAACCCGTAAGGGCCATGAGGACTTGACGTCATCCACACCTTCCTCCCGCTTATCACGGGCAGTTTCTCCAGAGTGCCCAGCCGAACTGCTGGCAACTGAAGATGTGGGTTGCGCTCGTTGCCGGACTTAACCGAACATCTCACGACACGAGCTGACGACAGCCATGCAGCACCTGTCACTGCGTCCCCGAAGGGAACCATCCATC…	R2A Agar			circular	convex	entire	shiny	solid	white	opaque
MMSF_3436	MT840640	Symbiodiniaceae	B1	Breviolum minutum	MMSF01	Roseovarius algicolus	100	Bacteria	Proteobacteria	Alphaproteobacteria	Rhodobacterales	Rhodobacteraceae	Roseovarius	algicolus	GACGGGCGGTGTGTACAAGGCCCGGGAACGTATTCACCGCGTCATGCTGTTACGCGATTACTAGCGATTCCGACTTCATGCCGTCGAGTTGCAGACGACAATCCGAACTGAGATGGTTTTTAGGGATTAACCCTCTGTTACCACCATTGTAGCACGTGTGTAGCCCAACCCGTAAGGGCCATGAGGACTTGACGTCATCCACACCTTCCTCCCGCTTATCACGGGCAGTTTCCATAGAGTGCCCAGCCGAACTGCTGGCAACTAGGGATGTGGGTTGCGCTCGTTGCCGGACTTAACCGAACATCTCACGACACGAGCTGACGACAGCCATGCAGCACCTGTCACTGATCCAGCCGAACTGAAGGAATCTCTCTCGAGAAACCGCGATCAGGATGTCAA…	R2A Agar			circular	umbonate	entire	shiny	moist	white	opaque
MMSF_3437	MT840641	Symbiodiniaceae	B1	Breviolum minutum	MMSF01	Roseovarius algicolus	100	Bacteria	Proteobacteria	Alphaproteobacteria	Rhodobacterales	Rhodobacteraceae	Roseovarius	algicolus	CACCGTCTTCGGGTAAACCCAACTCCCATGGTGTGACGGGCGGTGTGTACAAGGCCCGGGAACGTATTCACCGCGTCATGCTGTTACGCGATTACTAGCGATTCCGACTTCATGCCGTCGAGTTGCAGACGACAATCCGAACTGAGATGGTTTTTAGGGATTAACCCTCTGTTACCACCATTGTAGCACGTGTGTAGCCCAACCCGTAAGGGCCATGAGGACTTGACGTCATCCACACCTTCCTCCCGCTTATCACGGGCAGTTTCCATAGAGTGCCCAGCCGAACTGCTGGCAACTAGGGATGTGGGTTGCGCTCGTTGCCGGACTTAACCGAACATCTCACGACACGAGCTGACGACAGCCATGCAGCACCTGTCACTGATCCAGCCGAACTGAAGG…	R2A Agar			circular	umbonate	entire	shiny	moist	white	opaque
MMSF_3439	MT840642	Symbiodiniaceae	B1	Breviolum minutum	MMSF01	Roseovarius algicolus	100	Bacteria	Proteobacteria	Alphaproteobacteria	Rhodobacterales	Rhodobacteraceae	Roseovarius	algicolus	GTGTGACGGGCGGTGTGTACAAGGCCCGGGAACGTATTCACCGCGTCATGCTGTTACGCGATTACTAGCGATTCCGACTTCATGCCGTCGAGTTGCAGACGACAATCCGAACTGAGATGGTTTTTAGGGATTAACCCTCTGTTACCACCATTGTAGCACGTGTGTAGCCCAACCCGTAAGGGCCATGAGGACTTGACGTCATCCACACCTTCCTCCCGCTTATCACGGGCAGTTTCCATAGAGTGCCCAGCCGAACTGCTGGCAACTAGGGATGTGGGTTGCGCTCGTTGCCGGACTTAACCGAACATCTCACGACACGAGCTGACGACAGCCATGCAGCACCTGTCACTGATCCAGCCGAACTGAAGGAATCTCTCTCGAGAAACCGCGATCAGGATG…	R2A Agar			irregular	flat	undulate	shiny	moist	yellow	translucent
MMSF_3440	MT840643	Symbiodiniaceae	B1	Breviolum minutum	MMSF01	Roseovarius algicolus	100	Bacteria	Proteobacteria	Alphaproteobacteria	Rhodobacterales	Rhodobacteraceae	Roseovarius	algicolus	ATGCTGTTACGCGATTACTAGCGATTCCGACTTCATGCCGTCGAGTTGCAGACGACAATCCGAACTGAGATGGTTTTTAGGGATTAACCCTCTGTTACCACCATTGTAGCACGTGTGTAGCCCAACCCGTAAGGGCCATGAGGACTTGACGTCATCCACACCTTCCTCCCGCTTATCACGGGCAGTTTCCATAGAGTGCCCAGCCGAACTGCTGGCAACTAGGGATGTGGGTTGCGCTCGTTGCCGGACTTAACCGAACATCTCACGACACGAGCTGACGACAGCCATGCAGCACCTGTCACTGATCCAGCCGAACTGAAGGAATCTCTCTCGAGAAACCGCGATCAGGATGTCAAGGGTTGGTAAGGTTCTGCGCGTTGCTTCGAATTAAACCACATG…	R2A Agar			irregular	flat	undulate	shiny	moist	yellow	translucent
MMSF_3441	MT840644	Symbiodiniaceae	B1	Breviolum minutum	MMSF01	Limimaricola pyoseonensis	100	Bacteria	Proteobacteria	Alphaproteobacteria	Rhodobacterales	Rhodobacteraceae	Limimaricola	pyoseonensis	GCGTCATGCTGTTACGCGATTACTAGCGATTCCGACTTCATGGGGTCGAGTTGCAGACCCCAATCCGAACTGAGATGCCTTTTGGGGATTAACCCACTGTAGGCACCATTGTAGCACGTGTGTAGCCCAACCCGTAAGGGCCATGAGGACTTGACGTCATCCACACCTTCCTCCCGCTTATCACGGGCAGTTCCCCTAGAGTGCCCAACCAAATGCTGGCAACTAGGGGTGTGGGTTGCGCTCGTTGCCGGACTTAACCGAACATCTCACGACACGAGCTGACGACAGCCATGCAGCACCTGTCACCGGGTCACCGAAGTGAAAACCAGATCTCTCTGGCGGTCCCGGGATGTCAAGGGTTGGTAAGGTTCTGCGCGTTGCTTCGAATTAAACCACATG…	R2A Agar			circular	umbonate	undulate	wrinkled	moist	pink	opaque
MMSF_3442	MT840645	Symbiodiniaceae	B1	Breviolum minutum	MMSF01	Mameliella alba	99.86	Bacteria	Proteobacteria	Alphaproteobacteria	Rhodobacterales	Rhodobacteraceae	Mameliella	alba	TTACGCGATTACTAGCGATTCCGACTTCATGCTCTCGAGTTGCAGAGAACAATCCGAACTGAGACATCTTTTGGGGATTAACCCACTGTAGATGCCATTGTAGCACGTGTGTAGCCCAACCCGTAAGGGCCATGAGGACTTGACGTCATCCACACCTTCCTCCCGCTTATCACGGGCAGTTTCTCCAGAGTGCCCAGCCGAACTGCTGGCAACTGAAGATGTGGGTTGCGCTCGTTGCCGGACTTAACCGAACATCTCACGACACGAGCTGACGACAGCCATGCAGCACCTGTCACTGCGTCCCCGAAGGGAACCATCCATCTCTGGATGTGGCACAGGATGTCAAGGGTTGGTAAGGTTCTGCGCGTTGCTTCGAATTAAACCACATGCTCCACCGCT…	R2A Agar			circular	umbonate	entire	shiny	moist	white	opaque
MMSF_3444	MT840646	Symbiodiniaceae	B1	Breviolum minutum	MMSF01	Mameliella alba	99.75	Bacteria	Proteobacteria	Alphaproteobacteria	Rhodobacterales	Rhodobacteraceae	Mameliella	alba	CGCTGCCTCCCGAAGGTTAGCGCACGGCCGTCAGGTAGAACCAACTCCCATGGTGTGACGGGCGGTGTGTACAAGGCCCGGGAACGTATTCACCGCGTCATGCTGTTACGCGATTACTAGCGATTCCGACTTCATGCTCTCGAGTTGCAGAGAACAATCCGAACTGAGACATCTTTTGGGGATTAACCCACTGTAGATGCCATTGTAGCACGTGTGTAGCCCAACCCGTAAGGGCCATGAGGACTTGACGTCATCCACACCTTCCTCCCGCTTATCACGGGCAGTTTCTCCAGAGTGCCCAGCCGAACTGCTGGCAACTGAAGATGTGGGTTGCGCTCGTTGCCGGACTTAACCGAACATCTCACGACACGAGCTGACGACAGCCATGCAGCACCTGTC…	R2A Agar			circular	convex	entire	shiny	solid	white	opaque
MMSF_3445	MT840647	Symbiodiniaceae	B1	Breviolum minutum	MMSF01	Mameliella alba	99.75	Bacteria	Proteobacteria	Alphaproteobacteria	Rhodobacterales	Rhodobacteraceae	Mameliella	alba	GCCTCCCGAAGGTTAGCGCACGGCCGTCAGGTAGAACCAACTCCCATGGTGTGACGGGCGGTGTGTACAAGGCCCGGGAACGTATTCACCGCGTCATGCTGTTACGCGATTACTAGCGATTCCGACTTCATGCTCTCGAGTTGCAGAGAACAATCCGAACTGAGACATCTTTTGGGGATTAACCCACTGTAGATGCCATTGTAGCACGTGTGTAGCCCAACCCGTAAGGGCCATGAGGACTTGACGTCATCCACACCTTCCTCCCGCTTATCACGGGCAGTTTCTCCAGAGTGCCCAGCCGAACTGCTGGCAACTGAAGATGTGGGTTGCGCTCGTTGCCGGACTTAACCGAACATCTCACGACACGAGCTGACGACAGCCATGCAGCACCTGTCACTG…	R2A Agar			circular	convex	entire	shiny	solid	white	opaque
MMSF_3446	MT840648	Symbiodiniaceae	B1	Breviolum minutum	MMSF01	Erythrobacter citreus	99.51	Bacteria	Proteobacteria	Alphaproteobacteria	Sphingomonadales	Erythrobacteraceae	Erythrobacter	citreus	GTTAGCGCACCACCTTCGGGTGAATCCAACTCCCATGGTGTGACGGGCGGTGTGTACAAGGCCTGGGAACGTATTCACCGCGGCATGCTGATCCGCGATTACTAGCGATTCCGCCTTCATGCTCTCGAGTTGCAGAGAACAATCCGAACTGAGACATCTTTTGGAGATTAGCTAACCCTCGCGGGATCGCTGCTCACTGTAGATGCCATTGTAGCACGTGTGTAGCCCAGCCTGTAAGGGCCATGAGGACTTGACGTCATCCCCACCTTCCTCCGGCTTATCACCGGCAGTTTCCTTAAAGTGCCCAACTAAATGATGGCAACTAAGGACGAGGGTTGCGCTCGTTGCGGGACTTAACCCAACATCTCACGACACGAGCTGACGACAGCCATGCAGCAC…	R2A Agar			irregular	flat	undulate	shiny	moist	yellow	translucent
MMSF_3447	MT840649	Symbiodiniaceae	B1	Breviolum minutum	MMSF01	Roseovarius algicolus	100	Bacteria	Proteobacteria	Alphaproteobacteria	Rhodobacterales	Rhodobacteraceae	Roseovarius	algicolus	CTTCGGGTAAACCCAACTCCCATGGTGTGACGGGCGGTGTGTACAAGGCCCGGGAACGTATTCACCGCGTCATGCTGTTACGCGATTACTAGCGATTCCGACTTCATGCCGTCGAGTTGCAGACGACAATCCGAACTGAGATGGTTTTTAGGGATTAACCCTCTGTTACCACCATTGTAGCACGTGTGTAGCCCAACCCGTAAGGGCCATGAGGACTTGACGTCATCCACACCTTCCTCCCGCTTATCACGGGCAGTTTCCATAGAGTGCCCAGCCGAACTGCTGGCAACTAGGGATGTGGGTTGCGCTCGTTGCCGGACTTAACCGAACATCTCACGACACGAGCTGACGACAGCCATGCAGCACCTGTCACTGATCCAGCCGAACTGAAGGAATCTC…	R2A Agar			circular	umbonate	entire	shiny	moist	white	opaque
MMSF_3448	MT840650	Symbiodiniaceae	B1	Breviolum minutum	MMSF01	Roseovarius atlanticus	99.37	Bacteria	Proteobacteria	Alphaproteobacteria	Rhodobacterales	Rhodobacteraceae	Roseovarius	atlanticus	GCGAACAGGTCGGCGCACCGTCTTCGGGTAAACCCAACTCCCATGGTGTGACGGGCGGTGTGTACAAGGCCCGGGAACGTATTCACCGCGTCATGCTGTTACGCGATTACTAGCGATTCCGACTTCATGCCGTCGAGTTGCAGACGACAATCCGAACTGAGATGGTTTTTAGGGATTAACCCTCTGTTACCACCATTGTAGCACGTGTGTAGCCCAACCCGTAAGGGCCATGAGGACTTGACGTCATCCACACCTTCCTCCCGCTTATCACGGGCAGTTTCCATAGAGTGCCCAGCCGAACTGCTGGCAACTAGGGATGTGGGTTGCGCTCGTTGCCGGACTTAACCGAACATCTCACGACACGAGCTGACGACAGCCATGCAGCACCTGTCACTGATC…	R2A Agar			irregular	umbonate	undulate	shiny	moist	white	translucent
MMSF_3449	MT840651	Symbiodiniaceae	B1	Breviolum minutum	MMSF01	Roseovarius algicolus	100	Bacteria	Proteobacteria	Alphaproteobacteria	Rhodobacterales	Rhodobacteraceae	Roseovarius	algicolus	TTCGGGTAAACCCAACTCCCATGGTGTGACGGGCGGTGTGTACAAGGCCCGGGAACGTATTCACCGCGTCATGCTGTTACGCGATTACTAGCGATTCCGACTTCATGCCGTCGAGTTGCAGACGACAATCCGAACTGAGATGGTTTTTAGGGATTAACCCTCTGTTACCACCATTGTAGCACGTGTGTAGCCCAACCCGTAAGGGCCATGAGGACTTGACGTCATCCACACCTTCCTCCCGCTTATCACGGGCAGTTTCCATAGAGTGCCCAGCCGAACTGCTGGCAACTAGGGATGTGGGTTGCGCTCGTTGCCGGACTTAACCGAACATCTCACGACACGAGCTGACGACAGCCATGCAGCACCTGTCACTGATCCAGCCGAACTGAAGGAATCTCT…	R2A Agar			irregular	umbonate	undulate	shiny	moist	white	translucent
MMSF_3450	MT840652	Symbiodiniaceae	B1	Breviolum minutum	MMSF01	Roseovarius algicolus	100	Bacteria	Proteobacteria	Alphaproteobacteria	Rhodobacterales	Rhodobacteraceae	Roseovarius	algicolus	TTCGGGTAAACCCAACTCCCATGGTGTGACGGGCGGTGTGTACAAGGCCCGGGAACGTATTCACCGCGTCATGCTGTTACGCGATTACTAGCGATTCCGACTTCATGCCGTCGAGTTGCAGACGACAATCCGAACTGAGATGGTTTTTAGGGATTAACCCTCTGTTACCACCATTGTAGCACGTGTGTAGCCCAACCCGTAAGGGCCATGAGGACTTGACGTCATCCACACCTTCCTCCCGCTTATCACGGGCAGTTTCCATAGAGTGCCCAGCCGAACTGCTGGCAACTAGGGATGTGGGTTGCGCTCGTTGCCGGACTTAACCGAACATCTCACGACACGAGCTGACGACAGCCATGCAGCACCTGTCACTGATCCAGCCGAACTGAAGGAATCTCT…	R2A Agar			circular	convex	entire	shiny	solid	white	opaque
MMSF_3451	MT840653	Symbiodiniaceae	B1	Breviolum minutum	MMSF01	Roseovarius aestuarii	98.85	Bacteria	Proteobacteria	Alphaproteobacteria	Rhodobacterales	Rhodobacteraceae	Roseovarius	aestuarii	GGCGCACGGCCTTCGGGTAAACCCAACTCCCATGGTGTGACGGGCGGTGTGTACAAGGCCCGGGAACGTATTCACCGCGTCATGCTGTTACGCGATTACTAGCGATTCCGACTTCATGGGGTCGAGTTGCAGACCCCAATCCGAACTGAGATGTCTTTTGGGGATTAACCCACTGTAGACACCATTGTAGCACGTGTGTAGCCCAACCCGTAAGGGCCATGAGGACTTGACGTCATCCACACCTTCCTCCCGCTTATCACGGGCAGTTTCCATAGAGTGCCCAGCCGAACTGCTGGCAACTAGGGATGTGGGTTGCGCTCGTTGCCGGACTTAACCGAACATCTCACGACACGAGCTGACGACAGCCATGCAGCACCTGTCACTGATCCAGCCGAACTG…	R2A Agar			circular	convex	entire	shiny	moist	white	opaque
MMSF_3455	MT840654	Symbiodiniaceae	B1	Breviolum minutum	MMSF01	Mameliella alba	99.89	Bacteria	Proteobacteria	Alphaproteobacteria	Rhodobacterales	Rhodobacteraceae	Mameliella	alba	GCGCACGGCCGTCAGGTAGAACCAACTCCCATGGTGTGACGGGCGGTGTGTACAAGGCCCGGGAACGTATTCACCGCGTCATGCTGTTACGCGATTACTAGCGATTCCGACTTCATGCTCTCGAGTTGCAGAGAACAATCCGAACTGAGACATCTTTTGGGGATTAACCCACTGTAGATGCCATTGTAGCACGTGTGTAGCCCAACCCGTAAGGGCCATGAGGACTTGACGTCATCCACACCTTCCTCCCGCTTATCACGGGCAGTTTCTCCAGAGTGCCCAGCCGAACTGCTGGCAACTGAAGATGTGGGTTGCGCTCGTTGCCGGACTTAACCGAACATCTCACGACACGAGCTGACGACAGCCATGCAGCACCTGTCACTGCGTCCCCGAAGGGAA…	R2A Agar			irregular	umbonate	lobate	shiny	moist	beige	opaque
MMSF_3456	MT840655	Symbiodiniaceae	B1	Breviolum minutum	MMSF01	Roseovarius algicolus	100	Bacteria	Proteobacteria	Alphaproteobacteria	Rhodobacterales	Rhodobacteraceae	Roseovarius	algicolus	ACTCCCATGGTGTGACGGGCGGTGTGTACAAGGCCCGGGAACGTATTCACCGCGTCATGCTGTTACGCGATTACTAGCGATTCCGACTTCATGCCGTCGAGTTGCAGACGACAATCCGAACTGAGATGGTTTTTAGGGATTAACCCTCTGTTACCACCATTGTAGCACGTGTGTAGCCCAACCCGTAAGGGCCATGAGGACTTGACGTCATCCACACCTTCCTCCCGCTTATCACGGGCAGTTTCCATAGAGTGCCCAGCCGAACTGCTGGCAACTAGGGATGTGGGTTGCGCTCGTTGCCGGACTTAACCGAACATCTCACGACACGAGCTGACGACAGCCATGCAGCACCTGTCACTGATCCAGCCGAACTGAAGGAATCTCTCTCGAGAAACCGCG…	R2A Agar			circular	convex	entire	shiny	solid	white	opaque
MMSF_3457	MT840656	Symbiodiniaceae	B1	Breviolum minutum	MMSF01	Mameliella alba	99.87	Bacteria	Proteobacteria	Alphaproteobacteria	Rhodobacterales	Rhodobacteraceae	Mameliella	alba	CGTCAGGTAGAACCAACTCCCATGGTGTGACGGGCGGTGTGTACAAGGCCCGGGAACGTATTCACCGCGTCATGCTGTTACGCGATTACTAGCGATTCCGACTTCATGCTCTCGAGTTGCAGAGAACAATCCGAACTGAGACATCTTTTGGGGATTAACCCACTGTAGATGCCATTGTAGCACGTGTGTAGCCCAACCCGTAAGGGCCATGAGGACTTGACGTCATCCACACCTTCCTCCCGCTTATCACGGGCAGTTTCTCCAGAGTGCCCAGCCGAACTGCTGGCAACTGAAGATGTGGGTTGCGCTCGTTGCCGGACTTAACCGAACATCTCACGACACGAGCTGACGACAGCCATGCAGCACCTGTCACTGCGTCCCCGAAGGGAACCATCCATC…	R2A Agar			circular	umbonate	entire	shiny	moist	white	opaque
MMSF_3458	MT840657	Symbiodiniaceae	B1	Breviolum minutum	MMSF01	Muricauda aquimarina	99.75	Bacteria	Bacteroidetes	Flavobacteriia	Flavobacteriales	Flavobacteriaceae	Muricauda	aquimarina	CTCCTCTCGGTGACGGACTTCAGGCACTCCCGGCTTCCATGGCTTGACGGGCGGTGTGTACAAGGCCCGGGAACGTATTCACCGGATCATGGCTGATATCCGATTACTAGCGATTCCAGCTTCACGGGGTCGAGTTGCAGACCCCGATCCGAACTGTGACCGGTTTTGTAGATCCGCGCCCCCTTGCGGGGTGGCTTCCCTCTGTACCGGCCATTGTAGCACGTGTGTAGCCCAGGACGTAAGGGCCGTGATGATTTGACGTCGTCCCCACCTTCCTCACGGTTTGCACCGGCAGTCCCGTTAGAGTCCCCATCTTGACATGCTGGCAACTAACGGTAGGGGTTGCGCTCGTTATAGGACTTAACCTGACACCTCACGGCACGAGCTGACGACAACCAT…	R2A Agar			circular	raised	entire	shiny	moist	orange	opaque
MMSF_3459	MT840658	Symbiodiniaceae	B1	Breviolum minutum	MMSF01	Muricauda aquimarina	100	Bacteria	Bacteroidetes	Flavobacteriia	Flavobacteriales	Flavobacteriaceae	Muricauda	aquimarina	CCTCTCGGTGACGGACTTCAGGCACTCCCGGCTTCCATGGCTTGACGGGCGGTGTGTACAAGGCCCGGGAACGTATTCACCGGATCATGGCTGATATCCGATTACTAGCGATTCCAGCTTCACGGGGTCGAGTTGCAGACCCCGATCCGAACTGTGACCGGTTTTGTAGATCCGCGCCCCCTTGCGGGGTGGCTTCCCTCTGTACCGGCCATTGTAGCACGTGTGTAGCCCAGGACGTAAGGGCCGTGATGATTTGACGTCGTCCCCACCTTCCTCACGGTTTGCACCGGCAGTCCCGTTAGAGTCCCCATCTTGACATGCTGGCAACTAACGGTAGGGGTTGCGCTCGTTATAGGACTTAACCTGACACCTCACGGCACGAGCTGACGACAACCATGC…	R2A Agar			circular	raised	entire	shiny	moist	orange	opaque
MMSF_3460	MT840659	Symbiodiniaceae	B1	Breviolum minutum	MMSF01	Bacillus safensis	100	Bacteria	Firmicutes	Bacilli	Bacillales	Bacillaceae	Bacillus	safensis	CTCGTGGTGTGACGGGCGGTGTGTACAAGGCCCGGGAACGTATTCACCGCGGCATGCTGATCCGCGATTACTAGCGATTCCAGCTTCACGCAGTCGAGTTGCAGACTGCGATCCGAACTGAGAACAGATTTATGGGATTGGCTAAACCTTGCGGTCTTGCAGCCCTTTGTTCTGTCCATTGTAGCACGTGTGTAGCCCAGGTCATAAGGGGCATGATGATTTGACGTCATCCCCACCTTCCTCCGGTTTGTCACCGGCAGTCACCTTAGAGTGCCCAACTGAATGCTGGCAACTAAGATCAAGGGTTGCGCTCGTTGCGGGACTTAACCCAACATCTCACGACACGAGCTGACGACAACCATGCACCACCTGTCACTCTGTCCCCGAAGGGAAAGCCCT…	R2A Agar			circular	raised	entire	shiny	moist	beige	opaque
MMSF_3461	MT840660	Symbiodiniaceae	B1	Breviolum minutum	MMSF01	Mameliella alba	99.87	Bacteria	Proteobacteria	Alphaproteobacteria	Rhodobacterales	Rhodobacteraceae	Mameliella	alba	AGCGCACGGCCGTCAGGTAGAACCAACTCCCATGGTGTGACGGGCGGTGTGTACAAGGCCCGGGAACGTATTCACCGCGTCATGCTGTTACGCGATTACTAGCGATTCCGACTTCATGCTCTCGAGTTGCAGAGAACAATCCGAACTGAGACATCTTTTGGGGATTAACCCACTGTAGATGCCATTGTAGCACGTGTGTAGCCCAACCCGTAAGGGCCATGAGGACTTGACGTCATCCACACCTTCCTCCCGCTTATCACGGGCAGTTTCTCCAGAGTGCCCAGCCGAACTGCTGGCAACTGAAGATGTGGGTTGCGCTCGTTGCCGGACTTAACCGAACATCTCACGACACGAGCTGACGACAGCCATGCAGCACCTGTCACTGCGTCCCCGAAGGGA…	R2A Agar			circular	umbonate	entire	shiny	moist	white	opaque
MMSF_3462	MT840661	Symbiodiniaceae	B1	Breviolum minutum	MMSF01	Roseovarius algicolus	100	Bacteria	Proteobacteria	Alphaproteobacteria	Rhodobacterales	Rhodobacteraceae	Roseovarius	algicolus	GGTGTGACGGGCGGTGTGTACAAGGCCCGGGAACGTATTCACCGCGTCATGCTGTTACGCGATTACTAGCGATTCCGACTTCATGCCGTCGAGTTGCAGACGACAATCCGAACTGAGATGGTTTTTAGGGATTAACCCTCTGTTACCACCATTGTAGCACGTGTGTAGCCCAACCCGTAAGGGCCATGAGGACTTGACGTCATCCACACCTTCCTCCCGCTTATCACGGGCAGTTTCCATAGAGTGCCCAGCCGAACTGCTGGCAACTAGGGATGTGGGTTGCGCTCGTTGCCGGACTTAACCGAACATCTCACGACACGAGCTGACGACAGCCATGCAGCACCTGTCACTGATCCAGCCGAACTGAAGGAATCTCTCTCGAGAAACCGCGATCAGGAT…	R2A Agar			circular	flat	entire	shiny	moist	white	translucent
