# Supplementary material for: Intracellular bacteria are common and taxonomically diverse in cultured and in hospite algal endosymbionts of coral reefs
Source: ISME J. 2021 Feb 8;15(7):2028–42. doi: 10.1038/s41396-021-00902-4 (PMC8245515; doi:10.1038/s41396-021-00902-4)
Supplement: Supplementary file 3 — Dataset S2 [file 41396_2021_902_MOESM3_ESM.xlsx]

## Sheet: Dataset S2
Breviolum.minutum.MMSF01...Closely.associated	Breviolum.minutum.MMSF01...Intracellular	Breviolum.minutum.MMSF01...Loosely.associated	Cladocopium.goreaui.SCF049.01...Closely.associated	Cladocopium.goreaui.SCF049.01...Intracellular	Cladocopium.goreaui.SCF049.01...Loosely.associated	Cladocopium.goreaui.SCF055.01.10...Closely.associated	Cladocopium.goreaui.SCF055.01.10...Intracellular	Cladocopium.goreaui.SCF055.01.10...Loosely.associated	Cladocopium.goreaui.SCF065.01...Closely.associated	Cladocopium.goreaui.SCF065.01...Intracellular	Cladocopium.goreaui.SCF065.01...Loosely.associated	Durusdinium.glynii.SCF086.01...Closely.associated	Durusdinium.glynii.SCF086.01...Intracellular	Durusdinium.glynii.SCF086.01...Loosely.associated	Durusdinium.trenchii.SCF082...Closely.associated	Durusdinium.trenchii.SCF082...Intracellular	Durusdinium.trenchii.SCF082...Loosely.associated	Fugacium.kawagutii.SCF089.01...Closely.associated	Fugacium.kawagutii.SCF089.01...Intracellular	Fugacium.kawagutii.SCF089.01...Loosely.associated	Fugacium.sp..F5.1.SCF092.01...Closely.associated	Fugacium.sp..F5.1.SCF092.01...Intracellular	Fugacium.sp..F5.1.SCF092.01...Loosely.associated	Gerakladium.sp..G3.SCF097.01...Closely.associated	Gerakladium.sp..G3.SCF097.01...Intracellular	Gerakladium.sp..G3.SCF097.01...Loosely.associated	Symbiodinium.necroappetens.SCF026.1...Closely.associated	Symbiodinium.necroappetens.SCF026.1...Intracellular	Symbiodinium.necroappetens.SCF026.1...Loosely.associated	Symbiodinium.tridacnidorum.CS.73...Closely.associated	Symbiodinium.tridacnidorum.CS.73...Intracellular	Symbiodinium.tridacnidorum.CS.73...Loosely.associated	Phylum	Class	Order	Family	Genus	Species
0	0	0	0	0	0	0.0882319	0	2.16644	0	0	0	0	0	0	0	0	0	0	0	0	0	0	0	0	0	0	0	0	0	0	0	0	D_1__Chlamydiae	D_2__Chlamydiae	D_3__Chlamydiales	D_4__Simkaniaceae
0	0	0	0.0771179	0	0	0	0	0	0	0	0	0	0	0	0	0	0	0	0	0	0	0	0	0	0	0	0	0	0	0	0	0	D_1__Chlamydiae	D_2__Chlamydiae	D_3__Chlamydiales	D_4__Simkaniaceae
1.44316	0.0255662	0.00586736	63.8525	0.203599	9.47055	0.0144052	0.480192	0	0.00444484	0	0	0	0	0	0	0.0254449	0	0	0	0	0	0.524643	0	0	0.380078	0	0	0	0.00496664	0	0	0	D_1__Chlamydiae	D_2__Chlamydiae	D_3__Chlamydiales	D_4__Simkaniaceae
0	0	0	0.179759	0	0	0	0	0	0	0	0	0	0	0	0	0	0	0	0	0	0	0	0	0	0	0	0	0	0	0	0	0	D_1__Chlamydiae	D_2__Chlamydiae	D_3__Chlamydiales	D_4__Simkaniaceae
