# Supplementary material for: Intracellular bacteria are common and taxonomically diverse in cultured and in hospite algal endosymbionts of coral reefs
Source: ISME J. 2021 Feb 8;15(7):2028–42. doi: 10.1038/s41396-021-00902-4 (PMC8245515; doi:10.1038/s41396-021-00902-4)
Supplement: Supplementary file 4 — Dataset S3 [file 41396_2021_902_MOESM4_ESM.xlsx]

## Sheet: A - Intracellular core genera
Phylum	Class	Order	Family	Genus	Breviolum.minutum.MMSF01...Closely.associated	Breviolum.minutum.MMSF01...Intracellular	Breviolum.minutum.MMSF01...Loosely.associated	Cladocopium.goreaui.SCF049.01...Closely.associated	Cladocopium.goreaui.SCF049.01...Intracellular	Cladocopium.goreaui.SCF049.01...Loosely.associated	Cladocopium.goreaui.SCF055.01.10...Closely.associated	Cladocopium.goreaui.SCF055.01.10...Intracellular	Cladocopium.goreaui.SCF055.01.10...Loosely.associated	Cladocopium.goreaui.SCF065.01...Closely.associated	Cladocopium.goreaui.SCF065.01...Intracellular	Cladocopium.goreaui.SCF065.01...Loosely.associated	Durusdinium.glynii.SCF086.01...Closely.associated	Durusdinium.glynii.SCF086.01...Intracellular	Durusdinium.glynii.SCF086.01...Loosely.associated	Durusdinium.trenchii.SCF082...Closely.associated	Durusdinium.trenchii.SCF082...Intracellular	Durusdinium.trenchii.SCF082...Loosely.associated	Fugacium.kawagutii.SCF089.01...Closely.associated	Fugacium.kawagutii.SCF089.01...Intracellular	Fugacium.kawagutii.SCF089.01...Loosely.associated	Fugacium.sp..F5.1.SCF092.01...Closely.associated	Fugacium.sp..F5.1.SCF092.01...Intracellular	Fugacium.sp..F5.1.SCF092.01...Loosely.associated	Gerakladium.sp..G3.SCF097.01...Closely.associated	Gerakladium.sp..G3.SCF097.01...Intracellular	Gerakladium.sp..G3.SCF097.01...Loosely.associated	Symbiodinium.necroappetens.SCF026.1...Closely.associated	Symbiodinium.necroappetens.SCF026.1...Intracellular	Symbiodinium.necroappetens.SCF026.1...Loosely.associated	Symbiodinium.tridacnidorum.CS.73...Closely.associated	Symbiodinium.tridacnidorum.CS.73...Intracellular	Symbiodinium.tridacnidorum.CS.73...Loosely.associated
D_1__Firmicutes	D_2__Bacilli	D_3__Bacillales	D_4__Staphylococcaceae	D_5__Staphylococcus	0	0.0838502	0	0.0108974	0.0277499	0	0	0.331027	0	0	0.502996	0	0	5.70685	0.00659703	0	0.264065	0	0	2.31026	0	0	1.10252	0	0	12.7166	0	0	0.48091	0	0	0.240407	0
D_1__Proteobacteria	D_2__Gammaproteobacteria	D_3__Betaproteobacteriales	D_4__Burkholderiaceae	D_5__Ralstonia	0.112185	2.1642	0.00639559	0.266986	1.34274	0.0369481	0.0321053	2.4668	0.0188158	0	0.0646709	0.0113986	0	0.690131	0	0	0.159785	0	0	0.13914	0	0	0.082357	0	0	0.251857	0	0.0168706	0.821872	0	0.00557437	0.322989	0.0247188
D_1__Proteobacteria	D_2__Gammaproteobacteria	D_3__Betaproteobacteriales	D_4__Burkholderiaceae	D_5__Schlegelella	0.0780194	0.377326	0.0170549	0.0163461	0.128008	0.0198951	0	0.27118	0.00792244	0	0.551499	0	0	0.53087	0	0	0.53654	0	0	0.207398	0	0	0.409128	0	0	1.00743	0	0	0.513988	0	0	0.690022	0
D_1__Proteobacteria	D_2__Gammaproteobacteria	D_3__Pseudomonadales	D_4__Pseudomonadaceae	D_5__Pseudomonas	0	0.283356	0	0	0.326733	0	0	0.445109	0.0257479	0	0.118563	0	0	4.35313	0	0	0.388529	0	0	0.737707	0	0	0.597752	0	0	1.26355	0	0	0.343507	0	0	0.0256923	0
D_1__Proteobacteria	D_2__Alphaproteobacteria	D_3__Rhizobiales	D_4__Hyphomicrobiaceae	D_5__Hyphomicrobium	1.21568	50.7987	2.05014	1.21234	13.7479	0.746067	0.242128	38.9602	0.671427	0.0067752	77.5062	0.0920657	0	9.31146	0	0.0126098	58.8193	0	0	31.0493	0.154204	0.0027982	4.20818	0.0034887	0.00357766	11.5811	0	1.9531	46.4129	0.268351	0.119849	50.8598	0.0278087
D_1__Proteobacteria	D_2__Alphaproteobacteria	D_3__Rhizobiales	D_4__Beijerinckiaceae	D_5__Methylobacterium	0.745009	19.8927	0.697119	0.754645	5.16238	0.621012	0.090965	12.7155	0.154488	0	10.836	0.0491017	0	6.59872	0	0	8.9614	0	0.00425057	6.98065	0.0338167	0	2.44414	0	0	7.32946	0	0.385429	13.0647	0.0852108	0.0459885	16.522	0.021629
D_1__Proteobacteria	D_2__Alphaproteobacteria	D_3__Sphingomonadales	D_4__Sphingomonadaceae	D_5__Sphingomonas	0.0254965	1.21438	0.561391	0.133493	0.261386	0	0	0.54049	0	0	2.47276	0.00350726	0	10.2989	0	0	0.807333	0	0.059508	11.2257	0	0.0293811	39.2551	0.014827	0	8.83207	0	0	0.304067	0	0	0.203703	0
				TOTAL	2.17639	74.8146	3.3321	2.3947	20.9968	1.42392	0.365198	55.7303	0.8784	0.0067752	92.0527	0.156073	0	37.49	0.00659703	0.0126098	69.9369	0	0.0637586	52.6502	0.188021	0.0321793	48.0991	0.0183157	0.00357766	42.9822	0	2.3554	61.942	0.353561	0.171412	68.8646	0.0741565

## Sheet: B - Closely-assoc core genera
Phylum	Class	Order	Family	Genus	Breviolum.minutum.MMSF01...Closely.associated	Breviolum.minutum.MMSF01...Intracellular	Breviolum.minutum.MMSF01...Loosely.associated	Cladocopium.goreaui.SCF049.01...Closely.associated	Cladocopium.goreaui.SCF049.01...Intracellular	Cladocopium.goreaui.SCF049.01...Loosely.associated	Cladocopium.goreaui.SCF055.01.10...Closely.associated	Cladocopium.goreaui.SCF055.01.10...Intracellular	Cladocopium.goreaui.SCF055.01.10...Loosely.associated	Cladocopium.goreaui.SCF065.01...Closely.associated	Cladocopium.goreaui.SCF065.01...Intracellular	Cladocopium.goreaui.SCF065.01...Loosely.associated	Durusdinium.glynii.SCF086.01...Closely.associated	Durusdinium.glynii.SCF086.01...Intracellular	Durusdinium.glynii.SCF086.01...Loosely.associated	Durusdinium.trenchii.SCF082...Closely.associated	Durusdinium.trenchii.SCF082...Intracellular	Durusdinium.trenchii.SCF082...Loosely.associated	Fugacium.kawagutii.SCF089.01...Closely.associated	Fugacium.kawagutii.SCF089.01...Intracellular	Fugacium.kawagutii.SCF089.01...Loosely.associated	Fugacium.sp..F5.1.SCF092.01...Closely.associated	Fugacium.sp..F5.1.SCF092.01...Intracellular	Fugacium.sp..F5.1.SCF092.01...Loosely.associated	Gerakladium.sp..G3.SCF097.01...Closely.associated	Gerakladium.sp..G3.SCF097.01...Intracellular	Gerakladium.sp..G3.SCF097.01...Loosely.associated	Symbiodinium.necroappetens.SCF026.1...Closely.associated	Symbiodinium.necroappetens.SCF026.1...Intracellular	Symbiodinium.necroappetens.SCF026.1...Loosely.associated	Symbiodinium.tridacnidorum.CS.73...Closely.associated	Symbiodinium.tridacnidorum.CS.73...Intracellular	Symbiodinium.tridacnidorum.CS.73...Loosely.associated
D_1__Bacteroidetes	D_2__Rhodothermia	D_3__Balneolales	D_4__Balneolaceae	D_5__Balneola	2.43696	0.130112	4.74482	5.337	2.41066	37.4426	1.17586	0.770526	17.2481	2.54167	0	1.40466	0.570381	0.228274	0.818032	1.25257	0.339753	3.27982	5.63201	2.66205	26.8964	2.72755	0.86342	5.12577	0.739145	1.66055	2.26754	0.445125	2.26715	8.09567	0.652201	2.96563	12.1864
D_1__Proteobacteria	D_2__Gammaproteobacteria	D_3__Oceanospirillales	D_4__Pseudohongiellaceae	D_5__Pseudohongiella	0.751128	0	7.65268	0.223397	0.831603	0.203214	0.208684	0.0317935	4.80991	0.535241	0	0.682163	0.0637239	0	0.0681693	0.0420327	0.0117736	0	1.04883	0.123389	1.61238	0.744321	0.201907	2.12113	0.022897	0.196363	0.0814226	0.28161	0.105597	3.69268	0.14354	0.0146813	2.17217
D_1__Proteobacteria	D_2__Alphaproteobacteria	D_3__uncultured	D_4__uncultured Rhodobacteraceae bacterium	D_5__uncultured Rhodobacteraceae bacterium	0.502792	0.0231311	0.026293	1.19054	0.22558	0.136424	0.959146	0	0.0366413	0.416191	0	0.160457	0.0365629	0	0.0425142	0.109285	0.0773694	0.276195	0.0393178	0	0.220485	0.241345	0	0.02006	0.218238	0.738496	0.218919	0.407491	0.147581	0.0235284	0.00696796	0	1.10617
D_1__Proteobacteria	D_2__Alphaproteobacteria	D_3__Caulobacterales	D_4__Parvularculaceae	D_5__uncultured	7.04877	0	0.369523	24.7344	0.286451	1.83461	0.389277	0	0	1.66573	0	0.251646	0.943845	0	0.818032	3.03896	0	0.228724	0.461187	0	0.0392274	0.535156	0.78372	0.118616	0.0357766	0	0.0591466	0.491844	0.198471	0.026072	0.150508	0	0
D_1__Proteobacteria	D_2__Alphaproteobacteria	D_3__Rhizobiales	D_4__Rhizobiaceae	D_5__Roseitalea	2.15701	0	5.14845	4.09742	2.27639	0.827069	0.472216	0.164578	0.637756	21.2402	0.00718565	40.3669	2.73281	0.81754	3.35276	27.2204	2.78698	10.955	11.2768	0.971358	3.12466	14.8927	4.26131	8.65284	0.00643979	10.2578	0	4.21766	0.942736	4.24019	25.3717	0.812978	10.4283
D_1__Proteobacteria	D_2__Alphaproteobacteria	D_3__Rhizobiales	D_4__Stappiaceae	D_5__Labrenzia	25.1034	0.112764	0.259377	1.47115	0.944393	1.75077	68.6786	0.0261829	0.841759	2.10515	0.00449103	3.71507	0.454947	0	0.739601	3.17347	0.156421	0.202831	0.501567	0.0682576	0.280002	1.31026	0.69605	0.710822	36.7233	1.28063	12.7434	0.328328	0.344779	0.124637	3.26379	0	4.90978
D_1__Planctomycetes	D_2__Phycisphaerae	D_3__Phycisphaerales	D_4__Phycisphaeraceae	D_5__SM1A02	33.3938	0.0693932	0.7092	3.4681	5.39065	2.88337	3.38176	0.187021	0.569425	21.6729	0	5.09518	3.47243	0	3.42313	0.315245	0.132874	0.03884	7.48207	7.79187	0.335462	24.4647	2.04299	3.85327	4.43773	0.589089	1.83969	17.1341	2.12974	0.44068	33.4462	1.17818	1.65925
				TOTAL	71.3939	0.335401	18.9103	40.522	12.3657	45.0781	75.2655	1.1801	24.1436	50.1771	0.0116767	51.676	8.2747	1.04581	9.26223	35.1519	3.50517	14.9814	26.4417	11.6169	32.5087	44.916	8.84939	20.6025	42.1835	14.723	17.2101	23.3061	6.13605	16.6435	63.035	4.97146	32.462

## Sheet: C - Loosely-assoc core genera
Phylum	Class	Order	Family	Genus	Breviolum.minutum.MMSF01...Closely.associated	Breviolum.minutum.MMSF01...Intracellular	Breviolum.minutum.MMSF01...Loosely.associated	Cladocopium.goreaui.SCF049.01...Closely.associated	Cladocopium.goreaui.SCF049.01...Intracellular	Cladocopium.goreaui.SCF049.01...Loosely.associated	Cladocopium.goreaui.SCF055.01.10...Closely.associated	Cladocopium.goreaui.SCF055.01.10...Intracellular	Cladocopium.goreaui.SCF055.01.10...Loosely.associated	Cladocopium.goreaui.SCF065.01...Closely.associated	Cladocopium.goreaui.SCF065.01...Intracellular	Cladocopium.goreaui.SCF065.01...Loosely.associated	Durusdinium.glynii.SCF086.01...Closely.associated	Durusdinium.glynii.SCF086.01...Intracellular	Durusdinium.glynii.SCF086.01...Loosely.associated	Durusdinium.trenchii.SCF082...Closely.associated	Durusdinium.trenchii.SCF082...Intracellular	Durusdinium.trenchii.SCF082...Loosely.associated	Fugacium.kawagutii.SCF089.01...Closely.associated	Fugacium.kawagutii.SCF089.01...Intracellular	Fugacium.kawagutii.SCF089.01...Loosely.associated	Fugacium.sp..F5.1.SCF092.01...Closely.associated	Fugacium.sp..F5.1.SCF092.01...Intracellular	Fugacium.sp..F5.1.SCF092.01...Loosely.associated	Gerakladium.sp..G3.SCF097.01...Closely.associated	Gerakladium.sp..G3.SCF097.01...Intracellular	Gerakladium.sp..G3.SCF097.01...Loosely.associated	Symbiodinium.necroappetens.SCF026.1...Closely.associated	Symbiodinium.necroappetens.SCF026.1...Intracellular	Symbiodinium.necroappetens.SCF026.1...Loosely.associated	Symbiodinium.tridacnidorum.CS.73...Closely.associated	Symbiodinium.tridacnidorum.CS.73...Intracellular	Symbiodinium.tridacnidorum.CS.73...Loosely.associated
D_1__Bacteroidetes	D_2__Rhodothermia	D_3__Balneolales	D_4__Balneolaceae	D_5__Balneola	2.43696	0.130112	4.74482	5.337	2.41066	37.4426	1.17586	0.770526	17.2481	2.54167	0	1.40466	0.570381	0.228274	0.818032	1.25257	0.339753	3.27982	5.63201	2.66205	26.8964	2.72755	0.86342	5.12577	0.739145	1.66055	2.26754	0.445125	2.26715	8.09567	0.652201	2.96563	12.1864
D_1__Planctomycetes	D_2__Phycisphaerae	D_3__Phycisphaerales	D_4__Phycisphaeraceae	D_5__SM1A02	33.3938	0.0693932	0.7092	3.4681	5.39065	2.88337	3.38176	0.187021	0.569425	21.6729	0	5.09518	3.47243	0	3.42313	0.315245	0.132874	0.03884	7.48207	7.79187	0.335462	24.4647	2.04299	3.85327	4.43773	0.589089	1.83969	17.1341	2.12974	0.44068	33.4462	1.17818	1.65925
D_1__Bacteroidetes	D_2__Bacteroidia	D_3__Cytophagales	D_4__Cyclobacteriaceae	D_5__Marinoscillum	1.85156	0	0.394395	2.52275	10.9934	1.7124	0	0.0654573	0.101011	2.43423	0	1.94565	0.0835723	0.976801	0.121679	0.0504392	0.19006	0.15536	0.366612	0.0945105	0.390921	8.82483	0.629633	4.67485	3.57122	0	6.69816	16.9744	0.725182	32.5588	0.756721	0.0367033	2.72834
D_1__Proteobacteria	D_2__Alphaproteobacteria	D_3__uncultured	D_4__uncultured Rhodobacteraceae bacterium	D_5__uncultured Rhodobacteraceae bacterium	0.502792	0.0231311	0.026293	1.19054	0.22558	0.136424	0.959146	0	0.0366413	0.416191	0	0.160457	0.0365629	0	0.0425142	0.109285	0.0773694	0.276195	0.0393178	0	0.220485	0.241345	0	0.02006	0.218238	0.738496	0.218919	0.407491	0.147581	0.0235284	0.00696796	0	1.10617
D_1__Proteobacteria	D_2__Alphaproteobacteria	D_3__Rhizobiales	D_4__Stappiaceae	D_5__Labrenzia	25.1034	0.112764	0.259377	1.47115	0.944393	1.75077	68.6786	0.0261829	0.841759	2.10515	0.00449103	3.71507	0.454947	0	0.739601	3.17347	0.156421	0.202831	0.501567	0.0682576	0.280002	1.31026	0.69605	0.710822	36.7233	1.28063	12.7434	0.328328	0.344779	0.124637	3.26379	0	4.90978
				TOTAL	63.2885	0.335401	6.13408	13.9895	19.9647	43.9256	74.1954	1.04919	18.797	29.1701	0.00449103	12.321	4.61789	1.20508	5.14495	4.90101	0.896476	3.95305	14.0216	10.6167	28.1233	37.5686	4.23209	14.3848	45.6896	4.26876	23.7677	35.2895	5.61443	41.2433	38.1259	4.18051	22.5899
