# Supplementary material for: Intracellular bacteria are common and taxonomically diverse in cultured and in hospite algal endosymbionts of coral reefs
Source: ISME J. 2021 Feb 8;15(7):2028–42. doi: 10.1038/s41396-021-00902-4 (PMC8245515; doi:10.1038/s41396-021-00902-4)
Supplement: Supplementary file 5 — Table S3 [file 41396_2021_902_MOESM5_ESM.xlsx]

## Sheet: contaminantsSym
Abundance in Symbiodiniaceae samples	Phylum	Class	Order	Family	Genus	Species
0.103174	D_1__Firmicutes	D_2__Clostridia	D_3__Clostridiales	D_4__Ruminococcaceae	D_5__Ruminococcaceae UCG-008	D_6__uncultured bacterium
0.181876	D_1__Proteobacteria	D_2__Gammaproteobacteria	D_3__Xanthomonadales	D_4__Xanthomonadaceae	D_5__Stenotrophomonas
1.10866	D_1__Proteobacteria	D_2__Gammaproteobacteria	D_3__Betaproteobacteriales	D_4__Burkholderiaceae	D_5__Pelomonas
0.0338824	D_1__Proteobacteria	D_2__Gammaproteobacteria	D_3__Betaproteobacteriales	D_4__Burkholderiaceae	D_5__Variovorax
0.0314659	D_1__Proteobacteria	D_2__Gammaproteobacteria	D_3__Betaproteobacteriales	D_4__Burkholderiaceae	D_5__Tepidimonas	D_6__uncultured bacterium
0.0433451	D_1__Proteobacteria	D_2__Gammaproteobacteria	D_3__Pseudomonadales	D_4__Moraxellaceae	D_5__Acinetobacter
0.0855455	D_1__Proteobacteria	D_2__Gammaproteobacteria	D_3__Pseudomonadales	D_4__Pseudomonadaceae	D_5__Pseudomonas
0.0408268	D_1__Proteobacteria	D_2__Gammaproteobacteria	D_3__Pseudomonadales	D_4__Moraxellaceae	D_5__Enhydrobacter
0.0300414	D_1__Proteobacteria	D_2__Gammaproteobacteria	D_3__CCM19a	D_4__uncultured soil bacterium	D_5__uncultured soil bacterium	D_6__uncultured soil bacterium
0.0461941	D_1__Bacteroidetes	D_2__Bacteroidia	D_3__Flavobacteriales	D_4__Flavobacteriaceae	D_5__Nonlabens
0.031644	D_1__Bacteroidetes	D_2__Bacteroidia	D_3__Flavobacteriales	D_4__Weeksellaceae	D_5__Cloacibacterium	D_6__uncultured bacterium
0.0462704	D_1__Bacteroidetes	D_2__Bacteroidia	D_3__Cytophagales	D_4__Cyclobacteriaceae	D_5__Ekhidna	D_6__Flexibacteraceae bacterium Kor
0.0651448	D_1__Actinobacteria	D_2__Actinobacteria	D_3__Micrococcales	D_4__Micrococcaceae	D_5__Micrococcus
0.0178315	D_1__Actinobacteria	D_2__Actinobacteria	D_3__Propionibacteriales	D_4__Propionibacteriaceae	D_5__Cutibacterium
0.0125151	D_1__Actinobacteria	D_2__Actinobacteria	D_3__Propionibacteriales	D_4__Propionibacteriaceae	D_5__Cutibacterium
0.0227918	D_1__Actinobacteria	D_2__Actinobacteria	D_3__Propionibacteriales	D_4__Propionibacteriaceae	D_5__Cutibacterium
0.00221304	D_1__Actinobacteria	D_2__Actinobacteria	D_3__Propionibacteriales	D_4__Propionibacteriaceae	D_5__Cutibacterium
0.578622	D_1__Actinobacteria	D_2__Actinobacteria	D_3__Propionibacteriales	D_4__Propionibacteriaceae	D_5__Cutibacterium
0.0146519	D_1__Actinobacteria	D_2__Actinobacteria	D_3__Propionibacteriales	D_4__Propionibacteriaceae	D_5__Cutibacterium
0.00206042	D_1__Actinobacteria	D_2__Actinobacteria	D_3__Propionibacteriales	D_4__Propionibacteriaceae	D_5__Cutibacterium
0.0632116	D_1__Actinobacteria	D_2__Actinobacteria	D_3__Propionibacteriales	D_4__Propionibacteriaceae	D_5__Cutibacterium
0.0599811	D_1__Actinobacteria	D_2__Actinobacteria	D_3__Corynebacteriales	D_4__Corynebacteriaceae	D_5__Corynebacterium 1
0.0868683	D_1__Actinobacteria	D_2__Actinobacteria	D_3__Corynebacteriales	D_4__Corynebacteriaceae	D_5__Corynebacterium 1
0.0529858	D_1__Proteobacteria	D_2__Alphaproteobacteria	D_3__Caulobacterales	D_4__Parvularculaceae
0.0275994	D_1__Proteobacteria	D_2__Alphaproteobacteria	D_3__Rhizobiales	D_4__Xanthobacteraceae	D_5__Bradyrhizobium
0.113425	D_1__Proteobacteria	D_2__Alphaproteobacteria	D_3__Rhodospirillales	D_4__Thalassospiraceae	D_5__Thalassospira
0.197775	D_1__Proteobacteria	D_2__Alphaproteobacteria	D_3__Rhizobiales	D_4__Beijerinckiaceae	D_5__Methylobacterium	D_6__Methylobacterium radiotolerans
0.0322799	D_1__Proteobacteria	D_2__Alphaproteobacteria	D_3__Rhizobiales	D_4__Beijerinckiaceae	D_5__Methylobacterium	D_6__Methylobacterium aquaticum
0.0279556	D_1__Proteobacteria	D_2__Alphaproteobacteria	D_3__Rhizobiales	D_4__Xanthobacteraceae	D_5__Bradyrhizobium
0.587881	D_1__Proteobacteria	D_2__Alphaproteobacteria	D_3__Sphingomonadales	D_4__Sphingomonadaceae	D_5__Sphingomonas
3.74872	TOTAL
