# Supplementary material for: Intracellular bacteria are common and taxonomically diverse in cultured and in hospite algal endosymbionts of coral reefs
Source: ISME J. 2021 Feb 8;15(7):2028–42. doi: 10.1038/s41396-021-00902-4 (PMC8245515; doi:10.1038/s41396-021-00902-4)
Supplement: Supplementary file 6 — Table S4 [file 41396_2021_902_MOESM6_ESM.xlsx]

## Sheet: Sheet1
Location	Breviolum minutum MMSF01	Cladocopium goreaui SCF049.01	Cladocopium goreaui SCF055-01.10	Cladocopium goreaui SCF065-01	Durusdinium glynii SCF086.01	Durusdinium trenchii SCF082	Fugacium kawagutii SCF089.01	Fugacium sp.F5.1 SCF092.01	Gerakladium sp. G3 SCF097.01	Symbiodinium necroappetens SCF026.1	Symbiodinium tridacnidorum CS-73	Mean
Intracellular	74.8146	20.9968	55.7303	92.0527	37.49	69.9369	52.6502	48.0992	42.9822	61.942	68.8646	56.869	Intracellular core genera
Closely associated	2.17638	2.3947	0.365198	0.006775	0	0.01261	0.063759	0.032179	0.003578	2.3554	0.171412	0.689273
Loosely associated	3.3321	1.42392	0.8784	0.156073	0.006597	0	0.188021	0.018316	0	0.353561	0.074156	0.58465
Intracellular	0.335401	12.3657	1.1801	0.011677	1.04581	3.50517	11.6169	8.84939	14.723	6.13605	4.97146	5.88552	Closely associated core genera
Closely associated	71.3939	40.522	75.2655	50.1771	8.2747	35.1519	26.4417	44.916	42.1835	23.3061	63.035	43.6971
Loosely associated	18.9103	45.0781	24.1436	51.676	9.26223	14.9814	32.5087	20.6025	17.2101	16.6435	32.462	25.7708
Intracellular	0.335401	19.9647	1.04919	0.004491	1.20507	0.896476	10.6167	4.23209	4.26876	5.61443	4.18051	4.76071	Loosely associated core genera
Closely associated	63.2885	13.9895	74.1954	29.1701	4.61789	4.90101	14.0216	37.5686	45.6896	35.2895	38.1259	32.8052
Loosely associated	6.13408	43.9256	18.797	12.321	5.14495	3.95305	28.1233	14.3848	23.7677	41.2433	22.5899	20.035
